# Supplementary material for: Activation of TGF-β Pathway by Areca Nut Constituents: A Possible Cause of Oral Submucous Fibrosis
Source: PLoS One. 2012 Dec 19;7(12):e51806. doi: 10.1371/journal.pone.0051806 (PMC3526649; doi:10.1371/journal.pone.0051806)
Supplement: Table S1 — List of commonly regulated genes by Areca nut water extract (5H) and TGF-β (p≤0.05; Fold Change 1.5). (XLS) [file pone.0051806.s006.xls]

## Sheet: Sheet1
List of commonly regulated genes by Areca nut water extract (5H) and TGF-β (p≤0.05; Fold Change 1.5)
Row	Col	Start	Sequence	ProbeUID	ControlType	ProbeName	GeneName	SystematicName	Description	5H_1	5H_2	5H_AVGFC_Log2	TGF_1	TGF_2	TGF_AVGFC_log2
7	49	1042	CTGTATAAACTGATTTGTAACTAACACTGGACCATTGGATCGATATTATATGCTGTAACC	476	0	A_23_P430068	PDPN	NM_006474	ref|Homo sapiens podoplanin (PDPN), transcript variant 1, mRNA [NM_006474]	0.94587	1.59322	1.26955	3.53204	4.45288	3.99246
469	14	6305	ATTATTATTATTTGCAGTCATGGAGAACCACCTACCCCTGACTTCTGTTTAGTCTCCTTT	36418	0	A_23_P397376	MAF	NM_001031804	ref|Homo sapiens v-maf musculoaponeurotic fibrosarcoma oncogene homolog (avian) (MAF), transcript variant 2, mRNA [NM_001031804]	1.14016	1.86846	1.50431	3.3571	4.14135	3.74922
124	7	1816	GAGCTAAAACTCAACTATAGAAGACATTAAAAGAAATCGTATTCTTGCCAAGTAACCACC	9496	0	A_23_P89799	ACAA2	NM_006111	ref|Homo sapiens acetyl-Coenzyme A acyltransferase 2 (ACAA2), nuclear gene encoding mitochondrial protein, mRNA [NM_006111]	1.15656	1.86751	1.51203	3.23691	4.25159	3.74425
291	26	1353	TTTTTTCAACGGACCCATACAGTTTGAATACAGCATCTGGAGTAACCGTATTGTTCGCGT	22599	0	A_23_P138931	MMP13	NM_002427	ref|Homo sapiens matrix metallopeptidase 13 (collagenase 3) (MMP13), mRNA [NM_002427]	0.687409	0.523208	0.605309	3.64672	3.81465	3.73068
35	46	0	CTTACAAGGAGCTTTTGTGTGCCTGGTAGAAACTATTTCTGTTCCAGTCACATTGCATCA	2604	0	A_23_P123234	A_23_P123234	A_23_P123234	Unknown	1.22049	1.08026	1.15038	3.61805	3.1648	3.39142
20	4	2188	ACTAAGGAAAATAATATTATTTAAACTCGCTCCTAGTGTTTCTTTGTGGTCTGTGTCACC	1271	0	A_24_P158089	SERPINE1	NM_000602	ref|Homo sapiens serpin peptidase inhibitor, clade E (nexin, plasminogen activator inhibitor type 1), member 1 (SERPINE1), transcript variant 1, mRNA [NM_000602]	0.72608	0.361103	0.543591	3.39443	3.15707	3.27575
469	53	470	TCAGCTCCTAAAGCACAACTGTGTGCAGATGTGATAAGTCCCCGAGGGCGAAGGCCATTG	36488	0	A_23_P146946	CST6	NM_001323	ref|Homo sapiens cystatin E/M (CST6), mRNA [NM_001323]	1.13127	1.36085	1.24606	3.32667	3.18177	3.25422
505	45	1994	GACATACCAGTCTTTAGCTGGTGCTATGGTCTGTTCTTTAGTTCTAGTTTGTATCCCCTC	39263	0	A_23_P46039	FCRLA	NM_032738	ref|Homo sapiens Fc receptor-like A (FCRLA), mRNA [NM_032738]	1.59103	1.98926	1.79015	3.10335	3.12873	3.11604
216	39	1750	ACTGTCTCTTTAGAAGAAAAACTCCACTGGAAACCATTCACCATGTGTGATTGTCTTCTG	16702	0	A_23_P52121	PDZK1	NM_002614	ref|Homo sapiens PDZ domain containing 1 (PDZK1), mRNA [NM_002614]	0.7998	0.927975	0.863887	2.88806	3.20293	3.0455
102	55	1740	TGATTAAGACGGTTGAAACTAGAGATGGACAGGTTATCAACGAAACTTCTCAGCATCACG	7868	0	A_23_P161190	VIM	NM_003380	ref|Homo sapiens vimentin (VIM), mRNA [NM_003380]	2.10432	2.70114	2.40273	2.79024	3.27043	3.03033
385	2	0	AGAAAACATTAAGAGTTCTTCAATGTTTGCCAGGTTAAATGTGTAACCCATTCTGGTATC	29878	0	A_32_P115518	A_32_P115518	A_32_P115518	Unknown	0.473506	0.697463	0.585485	3.25754	2.76026	3.0089
209	50	3592	CAAAGTGTGCTCCTTAAACACTCATGCCTTATGATTTTCTACCAAAAGTAAAAAGGGTTG	16257	0	A_24_P937405	PRSS23	NM_007173	ref|Homo sapiens protease, serine, 23 (PRSS23), mRNA [NM_007173]	0.656784	0.95123	0.804007	2.79553	3.20019	2.99786
272	81	2697	TATTCTGGGAAGATGTTTTTCAAACTCAGAGACAAGGACTTTGGTTTTTGTAAGACAAAC	21136	0	A_23_P129695	VASN	NM_138440	ref|Homo sapiens vasorin (VASN), mRNA [NM_138440]	0.523304	1.15653	0.839915	2.58635	3.33399	2.96017
530	32	1406	AAGACTTTGTACACACTGTCACCAGGGTTATTTGCATCCAAGGGAGCTGGAATTGAGTAC	40894	0	A_23_P52207	BAMBI	NM_012342	ref|Homo sapiens BMP and activin membrane-bound inhibitor homolog (Xenopus laevis) (BAMBI), mRNA [NM_012342]	0.694285	0.984809	0.839547	2.6466	3.2351	2.94085
266	51	0	CTGAGTTGAATGCTTCCAGGCAATCTAGGTATCTACTTTTAAACCAACCTATCGGGAGTC	20616	0	A_23_P87421	A_23_P87421	A_23_P87421	Unknown	0.500813	0.707289	0.604051	2.94879	2.86821	2.9085
227	1	1028	CAGAGAAAAACCGCAGAGACGCTGAGACCTGGTTCCTGAGCAAGACCGAGGAGCTGAACA	17575	0	A_23_P38537	KRT16	NM_005557	ref|Homo sapiens keratin 16 (KRT16), mRNA [NM_005557]	2.04944	2.04132	2.04538	2.98791	2.78438	2.88615
180	9	2872	CTCCACACCAGTGGCCTCGTGGTTATTAGCAAGGCTGGGTAATGTGAAGGCCCAAGAGCA	13846	0	A_32_P86763	TGM2	NM_004613	ref|Homo sapiens transglutaminase 2 (C polypeptide, protein-glutamine-gamma-glutamyltransferase) (TGM2), transcript variant 1, mRNA [NM_004613]	1.0761	0.651491	0.863794	2.95445	2.78923	2.87184
193	39	905	AGGGGCACAAGCGGCTTATCAAGGGGGTTCGAAGGGTGGCCAAGTGCCACTGCAATTAAT	14983	0	A_24_P144784	HILS1	NR_024193	ref|Homo sapiens histone linker H1 domain, spermatid-specific 1 (HILS1), transcript variant 1, non-coding RNA [NR_024193]	0.56764	0.611307	0.589474	3.06274	2.65886	2.8608
40	2	798	CCTTGAAAGCATTAATGGCTGCAGAGGATAAGTACTCGCAGAAGGAAGACAGATATGAGG	2844	0	A_24_P44462	TPM1	NM_000366	ref|Homo sapiens tropomyosin 1 (alpha) (TPM1), transcript variant 5, mRNA [NM_000366]	0.82241	0.572679	0.697544	3.04313	2.67651	2.85982
519	41	1607	CACTAGGCCAAGAGGCCCTATGAAGGTGGCGGGAACTCAGCTTCAACCTCGATGTCTTCA	40255	0	A_23_P53588	WNT5B	NM_030775	ref|Homo sapiens wingless-type MMTV integration site family, member 5B (WNT5B), transcript variant 2, mRNA [NM_030775]	0.751688	0.476234	0.613961	2.85623	2.79322	2.82473
86	18	771	TGAGAGGAAGGAGGATCTCCTTCTTCTCCAACCATTGACAGCTAACCCTTAGACAGTATT	6547	0	A_23_P87700	MFAP5	NM_003480	ref|Homo sapiens microfibrillar associated protein 5 (MFAP5), mRNA [NM_003480]	1.58349	2.1287	1.85609	2.59493	2.88654	2.74074
256	73	1367	ACCTTTTCTGTTTTTCATCCGACATAATCCTACAGGTGCTGTGTTATTCATGGGGCAGAT	19872	0	A_23_P50919	SERPINE2	NM_006216	ref|Homo sapiens serpin peptidase inhibitor, clade E (nexin, plasminogen activator inhibitor type 1), member 2 (SERPINE2), transcript variant 1, mRNA [NM_006216]	1.7542	1.4538	1.604	2.90175	2.46526	2.6835
416	80	2405	GATGTCTATTCTTGTTGGAGACATGGGATGATTATTTTCTGTTCTATTTGTGCTTAGTCC	32350	0	A_23_P104464	ALOX5	NM_000698	ref|Homo sapiens arachidonate 5-lipoxygenase (ALOX5), mRNA [NM_000698]	0.90754	1.28036	1.09395	2.51862	2.82519	2.67191
425	1	0	GTTTTAGTGTTCAGCTTTTAAATTGAGCTATGTGATTAAAACCAACCATGACCTTAACGG	32984	0	A_32_P52414	A_32_P52414	A_32_P52414	Unknown	0.91754	1.35011	1.13383	2.20162	3.04364	2.62263
219	78	3299	ATAGATGTCAACTGAGCCTAGCAAGATGTCCTATGTTACCAAGAGACTATTAGAAAGCAG	17089	0	A_24_P750164	LOC151438	AK055877	gb|Homo sapiens cDNA FLJ31315 fis, clone LIVER1000303 [AK055877]	1.62978	1.42491	1.52734	2.86101	2.36737	2.61419
128	46	0	TGCTGGCATCTAACGGCTTTTGTTAATTACTATATCCCAAAGAAAATGAAATAAAGGAGG	9881	0	A_24_P633825	A_24_P633825	A_24_P633825	Unknown	1.01568	1.24426	1.12997	2.71019	2.5165	2.61334
432	83	639	TTCCTGTTCAGATGACATGGGGAAGATGATGGTTCAGCCACTGGTACTACGAGAATGTTT	33589	0	A_23_P92730	HSPB3	NM_006308	ref|Homo sapiens heat shock 27kDa protein 3 (HSPB3), mRNA [NM_006308]	1.08699	1.88197	1.48448	2.15427	2.93404	2.54415
221	85	3535	ACCGAAGCGTTGACCTGAACATATTAGTGCAATCCAGTCCAGATTGGACCTTTGATCCTA	17262	0	A_23_P65518	DACT1	NM_016651	ref|Homo sapiens dapper, antagonist of beta-catenin, homolog 1 (Xenopus laevis) (DACT1), transcript variant 1, mRNA [NM_016651]	0.48787	0.704963	0.596416	2.32522	2.6276	2.47641
508	44	3033	TCCATACCTTGTAAATAAGTGCCTTACGTGAGTGTGTCATCAATCAGAACCTAAGCACAG	39405	0	A_23_P65307	SLITRK6	NM_032229	ref|Homo sapiens SLIT and NTRK-like family, member 6 (SLITRK6), mRNA [NM_032229]	0.694828	0.79046	0.742644	2.2774	2.65863	2.46801
67	81	4567	CTTTTTCTCAAAGTCACTGATGTTTGTTCCTGTTAAATGTATAGCATTGTAATGAGAGCC	5245	0	A_24_P354689	SPOCK1	NM_004598	ref|Homo sapiens sparc/osteonectin, cwcv and kazal-like domains proteoglycan (testican) 1 (SPOCK1), mRNA [NM_004598]	1.21971	1.33432	1.27701	2.48745	2.4159	2.45168
203	60	0	AACCCGGTCTGAGGCCTTGCAGCTCTGCAGTGTCTTCTTCACCATCAGGTGCAGGGAATA	15803	0	A_32_P201723	A_32_P201723	A_32_P201723	Unknown	0.94542	1.37859	1.16201	2.53527	2.31806	2.42666
62	17	3633	ATGACTGTTAGCCAGTTTACAACTTTTTACCATCGATGTACACATTTGATATTTGTGCAG	4646	0	A_23_P116512	PRR5L	NM_024841	ref|Homo sapiens proline rich 5 like (PRR5L), transcript variant 2, mRNA [NM_024841]	0.917328	0.853973	0.885651	2.01162	2.82676	2.41919
51	9	1904	CCTCACATTTGGATGATTGTCATAAGGTTTTTAGCATGTTCCTCCTTTTCTTCACCCTCC	3829	0	A_23_P7642	SPARC	NM_003118	ref|Homo sapiens secreted protein, acidic, cysteine-rich (osteonectin) (SPARC), mRNA [NM_003118]	0.796744	0.869889	0.833316	2.32883	2.34809	2.33846
484	5	2743	TGTAGCCACCAGTTCATAGGTGCCAAGTCAATAAAGCATTGTCCCCCGTCTCTTATAACT	37489	0	A_23_P8571	SRCRB4D	NM_080744	ref|Homo sapiens scavenger receptor cysteine rich domain containing, group B (4 domains) (SRCRB4D), mRNA [NM_080744]	1.09073	1.52204	1.30638	2.06026	2.52592	2.29309
435	8	703	AACATGGGCTGCAACTTACAGCCTTGCTCTTTCTACTATATAAACTTCCCTAATCAAATA	33763	0	A_32_P930375	C8orf68	BC022082	gb|Homo sapiens cDNA clone IMAGE:4824304 [BC022082]	1.17931	2.73638	1.95785	1.18586	3.3425	2.26418
97	40	4218	CGTTTCCTCTAGTTTCTTCCTGTAGTACTCCTCTTTTAGATCCTAAGTCTCTTACAAAAG	7527	0	A_23_P10127	SFRP1	NM_003012	ref|Homo sapiens secreted frizzled-related protein 1 (SFRP1), mRNA [NM_003012]	0.671899	1.4462	1.05905	2.02687	2.49476	2.26081
455	78	1615	AGGAGCAGGCTGGGATCCCAACTATCGCTTGTTGCCTCTTTTTCAAGTGGAATTTGAATT	35457	0	A_23_P6771	LMCD1	NM_014583	ref|Homo sapiens LIM and cysteine-rich domains 1 (LMCD1), mRNA [NM_014583]	0.830311	1.14635	0.988332	2.22309	2.28254	2.25281
190	78	952	CCGTGGAGATCCCAACTGGTTTATGAAGAAAGCGCAGGAGCATAAGAGGGAATTCACAGA	14750	0	A_23_P87013	TAGLN	NM_001001522	ref|Homo sapiens transgelin (TAGLN), transcript variant 1, mRNA [NM_001001522]	1.02937	1.20931	1.11934	2.55695	1.9451	2.25103
335	22	5034	GAATTCATGGGTAGATGATTTGTGCAGATCTGAATTTAAGAACATTTCCTTTTTCTGTGG	26027	0	A_23_P302005	STON1	NM_006873	ref|Homo sapiens stonin 1 (STON1), mRNA [NM_006873]	1.18404	1.35497	1.2695	2.05818	2.41179	2.23498
204	27	3142	CTTCACAGTGCCAGGAAAGAGTGGTTTCTGCGTGTGTATATTTGTAATATATGATATTTT	15745	0	A_23_P203972	FZD10	NM_007197	ref|Homo sapiens frizzled homolog 10 (Drosophila) (FZD10), mRNA [NM_007197]	1.00115	1.33812	1.16964	1.93674	2.49756	2.21715
254	35	1411	CTGCTGTGAAAGAGGCTGGCTACACAATCGAATGGTTTGAGGTGATCTCGCAAAGTTATT	19650	0	A_23_P127584	NNMT	NM_006169	ref|Homo sapiens nicotinamide N-methyltransferase (NNMT), mRNA [NM_006169]	0.773634	1.34556	1.0596	2.19661	2.13862	2.16762
191	44	2732	TGCAGAACTTGTTTTCCGTTCCCCTGCCAGTTTTATATTTTTGGTTTTACAAGAAAAAAC	14839	0	A_23_P316612	GLIS1	NM_147193	ref|Homo sapiens GLIS family zinc finger 1 (GLIS1), mRNA [NM_147193]	0.815724	1.18263	0.999177	2.14716	2.17671	2.16194
431	65	706	CCTGCCTTAAGTCAACTTATTTGTTTTTGCCGGGAAAGTCGCTACATGGATCAATGGGTT	33558	0	A_23_P23221	GADD45A	NM_001924	ref|Homo sapiens growth arrest and DNA-damage-inducible, alpha (GADD45A), mRNA [NM_001924]	0.855641	0.931802	0.893722	2.19602	2.08794	2.14198
34	16	6429	ATGTTCGTGGGAGCATGCAAATTAGAAGACAGTGTTGTGGGAGTTCCTCAGTATTGAATT	2388	0	A_32_P227870	SLC30A4	ENST00000261867	ens|Zinc transporter 4 (ZnT-4)(Solute carrier family 30 member 4) [Source:UniProtKB/Swiss-Prot;Acc:O14863] [ENST00000261867]	0.745429	0.591155	0.668292	1.9679	2.28732	2.12761
50	24	1477	TGGGGAGGGAGGTGTTTAACGGCACTGTGGCCTTGGTCTAACTTTTGTGTGAAATAATAA	3696	0	A_23_P120883	HMOX1	NM_002133	ref|Homo sapiens heme oxygenase (decycling) 1 (HMOX1), mRNA [NM_002133]	1.55454	1.70625	1.6304	2.03124	2.20214	2.11669
172	79	1888	ATCTGTGTGGTGTTTTGTACCGGCACGGGATATGGAACGAAAACTGCTTTGTAATGCAGT	13367	0	A_23_P131676	CXCR7	NM_020311	ref|Homo sapiens chemokine (C-X-C motif) receptor 7 (CXCR7), mRNA [NM_020311]	0.879621	1.32325	1.10144	1.899	2.33233	2.11567
19	40	2256	TGGAGGTGGGCTGGGCCCTCTCTTCTCACCTTTGTTTTTTGTTGGAGTGTTTCTAATAAA	1338	0	A_23_P40174	MMP9	NM_004994	ref|Homo sapiens matrix metallopeptidase 9 (gelatinase B, 92kDa gelatinase, 92kDa type IV collagenase) (MMP9), mRNA [NM_004994]	1.57032	1.24414	1.40723	2.19122	2.02937	2.1103
114	78	0	TTGAGTGAGATGTTGGATATTGCTATCAATCGCAGTAGTCTTTCCCCTGTGTGAGCTGAA	8855	0	A_23_P135634	A_23_P135634	A_23_P135634	Unknown	1.63073	1.52655	1.57864	2.29597	1.86791	2.08194
121	55	2248	AACAGCTAAATTTTCTGGGGCTGGGAGTAATACTGACAATCCATTTACTGTAGCTCTGCT	9429	0	A_23_P28815	CYP24A1	NM_000782	ref|Homo sapiens cytochrome P450, family 24, subfamily A, polypeptide 1 (CYP24A1), nuclear gene encoding mitochondrial protein, transcript variant 1, mRNA [NM_000782]	0.924042	1.0631	0.99357	1.83902	2.3242	2.08161
471	80	0	AACTCTCTCACTTACCCTGAAAAAGATTTGACTGTGAGCATAACATTGTTACTTCATTCA	36689	0	A_32_P154545	A_32_P154545	A_32_P154545	Unknown	0.857568	0.773359	0.815464	2.14573	2.00723	2.07648
19	45	0	CCATGTACAATTGTGATTGTGAACGTTGTTGAGTAAACCTCCAGACTTTCTCTAAAGTGG	1348	0	A_24_P234871	A_24_P234871	A_24_P234871	Unknown	0.983105	1.31594	1.14952	1.89847	2.24011	2.06929
85	44	6552	CCTGATGCTCTTTCTAAAGTCAAAATATGAATGCTAAGAAGGCATAACCTACATCCTTCT	6592	0	A_24_P236235	FLRT2	NM_013231	ref|Homo sapiens fibronectin leucine rich transmembrane protein 2 (FLRT2), mRNA [NM_013231]	0.685336	0.674685	0.680011	2.10383	1.9577	2.03076
339	68	1826	TTTGGGAACCACGAAGATGACCTCGACAGGAAACTGCAGGCTATTGCTGTTTCAAAACTA	26420	0	A_23_P110319	CWH43	NM_025087	ref|Homo sapiens cell wall biogenesis 43 C-terminal homolog (S. cerevisiae) (CWH43), mRNA [NM_025087]	0.748832	0.738164	0.743498	2.06882	1.85803	1.96343
401	28	0	ACTCATCACTCCCTTTCTAGAATCCTTAAAGACCATCATCACGCTATTTCAAGAATATTC	31170	0	A_24_P830361	A_24_P830361	A_24_P830361	Unknown	0.496636	1.19306	0.844848	1.59774	2.32581	1.96177
453	75	3329	CAGCCAGAGGGAGTCTGACTGAAGTTTACTTGGAAAGAAAGGGCTTGCTAAGAAAAAAGG	35297	0	A_23_P136355	HHAT	NM_018194	ref|Homo sapiens hedgehog acyltransferase (HHAT), transcript variant 1, mRNA [NM_018194]	0.545139	0.640614	0.592876	1.97329	1.92452	1.94891
116	12	2333	GTTTTATATGCTGGAATCCAATGCAGAGTTGGTTTGGGACTGTGATCAAGACACCTTTTA	8889	0	A_23_P337262	APCDD1	NM_153000	ref|Homo sapiens adenomatosis polyposis coli down-regulated 1 (APCDD1), mRNA [NM_153000]	1.19202	1.31138	1.2517	1.87581	2.01027	1.94304
94	65	2223	TCATCCCAGCATTGCAATGGAGAAAAATGGGAAGCAATGGTTTGGTTGGGAATTTATTCC	7259	0	A_23_P49610	C17orf91	NR_028502	ref|Homo sapiens chromosome 17 open reading frame 91 (C17orf91), transcript variant 1, non-coding RNA [NR_028502]	0.632258	0.662945	0.647602	2.00154	1.88156	1.94155
459	22	5198	AGTAAGGGAACAAGTTGAGCTATGACTTAACATAGCCAAAATGTGAGTGGTTGAATATGA	35667	0	A_23_P210763	JAG1	NM_000214	ref|Homo sapiens jagged 1 (Alagille syndrome) (JAG1), mRNA [NM_000214]	1.18068	0.825196	1.00294	1.7732	2.09736	1.93528
132	23	3549	ATGGATAAATATTGGTTGGGATGACTTGGTGTCTAATGTGTAGTGCTACACACCTAACTT	10151	0	A_23_P391506	IVNS1ABP	NM_006469	ref|Homo sapiens influenza virus NS1A binding protein (IVNS1ABP), mRNA [NM_006469]	0.672234	0.59421	0.633222	1.8335	2.02541	1.92946
10	63	0	GAGTTGCTAGCTAAGGGGAAACAGACGCCGCTGTGGGAAAGCACTTGTAAACAGCAGTAA	644	0	A_32_P69136	A_32_P69136	A_32_P69136	Unknown	1.37672	1.39455	1.38563	1.92777	1.88767	1.90772
467	67	1512	ATGTATTATGAGCCAAAATGGTTAATTTTTCCTGCATGTTCTGTGACTGAAGAAGATGAG	36358	0	A_23_P13094	MMP10	NM_002425	ref|Homo sapiens matrix metallopeptidase 10 (stromelysin 2) (MMP10), mRNA [NM_002425]	0.773795	0.862346	0.81807	1.7252	2.0791	1.90215
384	30	0	AGGGCCCTTTTGTCAAAGTCCTAGAAAACTTCATTTCCGTAAAGGTGCAAATGGAGCTCC	29777	0	A_24_P934592	A_24_P934592	A_24_P934592	Unknown	1.05627	2.59259	1.82443	1.05751	2.72258	1.89004
73	61	2033	CCGAAGTTGCCTCTTTTAGGAATCTCTTTGGAATTGGGAGCACGATGACTCTGAGTTTGA	5682	0	A_23_P97990	HTRA1	NM_002775	ref|Homo sapiens HtrA serine peptidase 1 (HTRA1), mRNA [NM_002775]	1.07161	1.40745	1.23953	1.89722	1.88264	1.88993
248	9	636	AGCCCATTTTGCAGATTGACAATGCCAGGCTGGCAGCTGATGACTTCAGGACCAATTAGG	19123	0	A_32_P168973	MGC102966	NR_029393	ref|Homo sapiens keratin 16 pseudogene (MGC102966), non-coding RNA [NR_029393]	1.20327	1.08469	1.14398	1.95803	1.81171	1.88487
170	44	4029	GGCGGCTGGTTAATATCTCACACAGTTTAAAAAATCAGCCCCTAATTTCTCCATGTTTAC	13148	0	A_24_P911676	SOX4	NM_003107	ref|Homo sapiens SRY (sex determining region Y)-box 4 (SOX4), mRNA [NM_003107]	0.717268	0.675452	0.69636	1.71498	2.00816	1.86157
113	76	1842	TTGTATGCAGAGTATTAACACTTTAACTCTTAGATCCTTGGAACATAAGGAAGAGAGGCT	8850	0	A_24_P484699	AK021467	AK021467	gb|Homo sapiens cDNA FLJ11405 fis, clone HEMBA1000769 [AK021467]	1.74937	2.3267	2.03804	1.55506	2.15698	1.85602
339	36	958	GCGATTGTATCAAGATACCTTAGGTATTAGTATCCAATCATTCCGAGAAGTAATGACACT	26364	0	A_24_P579482	AF334588	AF334588	gb|Homo sapiens P25 mRNA, complete cds [AF334588]	2.02616	1.84443	1.9353	1.44117	2.26713	1.85415
140	49	2075	GTTTTTATGGACCAATGCCCCAGTTGTCAGTCAGAGCCGTTGGTGTTTTTCATTGTTTAA	10817	0	A_23_P19673	SGK1	NM_005627	ref|Homo sapiens serum/glucocorticoid regulated kinase 1 (SGK1), transcript variant 1, mRNA [NM_005627]	0.93356	0.818066	0.875813	2.06326	1.64191	1.85259
21	66	1305	AGGAAGTCTGATCACCAGTTTGCTGAGGTCTAGGGACAATAAGTACAAGCAAATGCTGGT	1542	0	A_23_P5392	TP53I3	NM_004881	ref|Homo sapiens tumor protein p53 inducible protein 3 (TP53I3), transcript variant 1, mRNA [NM_004881]	0.512446	0.648081	0.580263	1.94427	1.74323	1.84375
83	74	3076	CCATGCTGTGAAATAGAGACTTTTCTACTGATCATCATAACTCTGTATCTGAGCAGTGAT	6495	0	A_23_P42575	CALD1	NM_033138	ref|Homo sapiens caldesmon 1 (CALD1), transcript variant 1, mRNA [NM_033138]	0.28074	0.452813	0.366776	1.86896	1.79972	1.83434
436	63	0	CCTGATGGATCTGAGAAGATGGACGTGGAGGATGAAAATCTGTCTGATTAGTTTTGACTG	33863	0	A_23_P251002	A_23_P251002	A_23_P251002	Unknown	0.841743	1.36441	1.10308	1.72645	1.90477	1.81561
442	6	2718	GAAGAAGAGAAAGATGTGTTTTGTTTTGGACTCTCTGTGGTCCCTTCCAATGCTGTGGGT	34225	0	A_23_P29067	TMPRSS2	NM_005656	ref|Homo sapiens transmembrane protease, serine 2 (TMPRSS2), transcript variant 2, mRNA [NM_005656]	1.21397	1.49635	1.35516	1.396	2.21268	1.80434
215	19	5688	ATCTTCCTGACTTCTTACCTTTAACATCCCTGTTAAAGATTACACTGTTGTTGTTTCAGA	16661	0	A_24_P32085	MOBKL2B	NM_024761	ref|Homo sapiens MOB1, Mps One Binder kinase activator-like 2B (yeast) (MOBKL2B), mRNA [NM_024761]	0.48327	1.10921	0.796239	1.37123	2.22388	1.79756
525	58	1832	CAGGCAAAGTCTTTTTTGGCTGTGGCTGGAATAAATCATTTATTACTTGGGAGTCCCATT	40687	0	A_23_P141394	WIPI1	NM_017983	ref|Homo sapiens WD repeat domain, phosphoinositide interacting 1 (WIPI1), mRNA [NM_017983]	0.983934	1.05698	1.02046	1.73014	1.85672	1.79343
23	68	5753	TCTGTCCCCGGGTTTCAGAGACAACTTCCCAAAGCACAAAGCAGTTTTTCCCTAGGGGTG	1699	0	A_23_P207520	COL1A1	Z74615	gb|H.sapiens mRNA for prepro-alpha1(I) collagen [Z74615]	0.548693	0.507536	0.528115	2.03655	1.54508	1.79082
430	38	1669	TGAGGGTTGGTTGAGTTGCCTAGAACCCCTGCCAGGGCTGGGGGTGAGAAGGGGAGTCAT	33359	0	A_23_P56197	CRLF1	NM_004750	ref|Homo sapiens cytokine receptor-like factor 1 (CRLF1), mRNA [NM_004750]	0.811045	0.649397	0.730221	1.77179	1.72532	1.74855
472	53	0	GAATGAGGATAACCAGGAGATGTAAGGTACCCGGGGCTTTCAATTTTTATAGTATCGCCA	36641	0	A_32_P69987	A_32_P69987	A_32_P69987	Unknown	1.43891	1.761	1.59996	1.29407	2.18905	1.74156
472	19	0	ATGGCACCATCTAGATGAATCACATCTGAAATGACCACTTCCAAAGCCTAAGCACTGGCA	36581	0	A_32_P92642	A_32_P92642	A_32_P92642	Unknown	0.616229	0.904204	0.760217	1.56056	1.90631	1.73344
99	3	291	CAATCGCGGGCAGACTCCGAGGACCCATCTTGCGAAAGTTCTGCGAGGTCCTGACTTTAA	7617	0	A_32_P481631	hCG_1820661	NR_024270	ref|Homo sapiens hypothetical LOC400752 (LOC400752), non-coding RNA [NR_024270]	0.861299	1.45059	1.15594	0.987734	2.47458	1.73116
401	84	0	TCCAAGGAGGAAGTTCTACCGGCTTCTCCATGCCTCCAAACCCACTGTACCTTGTGCATT	31270	0	A_32_P208991	A_32_P208991	A_32_P208991	Unknown	0.797851	1.38449	1.09117	1.62718	1.83074	1.72896
36	23	1270	GCCGGGCTGGGGCTGCGTAGGTGAAAAGGCAGAACACTCCGCGCTTCTTAGAAGAGGAGT	2562	0	A_23_P57089	PMEPA1	NM_020182	ref|Homo sapiens prostate transmembrane protein, androgen induced 1 (PMEPA1), transcript variant 1, mRNA [NM_020182]	0.21315	-0.130316	0.0414169	1.91748	1.49922	1.70835
5	40	2201	TTCTTCAAGGGTGCCTATTACCTGAAGCTGGAGAACCAAAGTCTGAAGAGCGTGAAGTTT	320	0	A_23_P163787	MMP2	NM_004530	ref|Homo sapiens matrix metallopeptidase 2 (gelatinase A, 72kDa gelatinase, 72kDa type IV collagenase) (MMP2), transcript variant 1, mRNA [NM_004530]	0.653642	0.425694	0.539668	1.83161	1.5672	1.6994
63	20	4031	TGAGCAGTGGACTCAAAAGCATTTTCAGGCATGTCAGAGAAGGGAGGACTCACTAGAATT	4808	0	A_23_P206212	THBS1	NM_003246	ref|Homo sapiens thrombospondin 1 (THBS1), mRNA [NM_003246]	0.797953	0.59261	0.695281	1.96899	1.4198	1.6944
422	65	1221	GAAGGACTTAAGGACAGCATGTCTGGGGAAATTTTATCTTGAAACTGACCAAACGCTTAT	32787	0	A_23_P146456	CTSL2	NM_001333	ref|Homo sapiens cathepsin L2 (CTSL2), mRNA [NM_001333]	0.663754	0.979725	0.821739	1.56911	1.81839	1.69375
270	10	2340	TGTGCTGTTTTGGTTTTGTACATAAGGTGTAAGCAAGTTGTTTTTCTTTTGTGGAGAGGT	20854	0	A_23_P128235	KRT1	NM_006121	ref|Homo sapiens keratin 1 (KRT1), mRNA [NM_006121]	0.71259	1.25097	0.981779	1.44828	1.92942	1.68885
46	45	5481	TAACATGTCACAATGTAACGGATGACCATATGCACAATTCCATGAATTAAATCTGTTTCC	3414	0	A_23_P152505	ABAT	NM_000663	ref|Homo sapiens 4-aminobutyrate aminotransferase (ABAT), nuclear gene encoding mitochondrial protein, transcript variant 2, mRNA [NM_000663]	0.615434	1.17297	0.894199	1.35832	2.01209	1.68521
29	45	405	TGTAGACCCTCTCACCATTACTTCATCCCTGTCATCTGATGGGGTCCTCACTGTGAATGG	2119	0	A_24_P206776	CRYAB	NM_001885	ref|Homo sapiens crystallin, alpha B (CRYAB), mRNA [NM_001885]	1.0177	1.11366	1.06568	1.81905	1.52741	1.67323
338	42	2298	GCTGAGATTCATTGCAGAGGTTCAGAAAAGAGACCCTCGTGACTGGACTGCACAGTTCAT	26217	0	A_24_P391526	MAGED1	NM_001005333	ref|Homo sapiens melanoma antigen family D, 1 (MAGED1), transcript variant 1, mRNA [NM_001005333]	1.19964	0.853691	1.02667	1.89434	1.43397	1.66416
1	54	6215	TGGAGAAAACTACCGTATTCAAGAGATTAATCAAAATCAGTGTTTTAGCCAGGCGATGAC	87	0	A_32_P103558	STON2	BX648249	gb|Homo sapiens mRNA; cDNA DKFZp686C02115 (from clone DKFZp686C02115) [BX648249]	0.893555	0.794139	0.843847	1.70262	1.60825	1.65544
146	13	0	GAAGCCAAGAAACCAGAGAATGGAGACACATGGCAGCAATGGCAAGTCATCAGACCCAGG	11209	0	A_24_P649507	A_24_P649507	A_24_P649507	Unknown	0.736349	1.10805	0.922199	1.7912	1.51178	1.65149
443	33	5878	CATTCATACCCACACACCCAGCTTGTGCCTGTGGTTAACATCTCAGAAAACTCTGGTAAA	34432	0	A_23_P67198	CPAMD8	NM_015692	ref|Homo sapiens C3 and PZP-like, alpha-2-macroglobulin domain containing 8 (CPAMD8), mRNA [NM_015692]	0.457687	1.07041	0.764049	1.37501	1.9175	1.64625
430	43	1339	ATTTCTTCATATCTGACGTTTCTGAAACCCTTTGTGTCTGCTGTTGTGTGAAGATTGACA	33369	0	A_23_P34144	MAGEH1	NM_014061	ref|Homo sapiens melanoma antigen family H, 1 (MAGEH1), mRNA [NM_014061]	0.770552	1.20604	0.988296	1.22068	2.02809	1.62439
135	35	1371	ATTCAGTGCCAAGGTCACTTCCAGAATTCAGAGTTGTGATGCTCTCTTCTGACAGCCAAA	10483	0	A_23_P118571	SOST	NM_025237	ref|Homo sapiens sclerosteosis (SOST), mRNA [NM_025237]	0.741238	1.15081	0.946022	1.27089	1.97454	1.62271
459	74	1672	TGACCATATTTACTCTTTCTAACTTTCTTTACTCCATCATGGCTGGTTGATTTTGTAGAG	35762	0	A_23_P96383	SRPX	NM_006307	ref|Homo sapiens sushi-repeat-containing protein, X-linked (SRPX), mRNA [NM_006307]	1.57077	2.08123	1.826	1.33393	1.90049	1.61721
343	68	392	CAAGCAGCTTCTCCTGACCCAGGCAGACAAGTTCTCTCCAGCTGAGGTGGAGCAGATGTT	26730	0	A_23_P59738	MYL7	NM_021223	ref|Homo sapiens myosin, light chain 7, regulatory (MYL7), mRNA [NM_021223]	0.666829	0.81833	0.742579	1.78969	1.38329	1.58649
78	14	2307	AGTGTTAAATTTGTTAATAAATTTGCTTTTCACACCTTTCTTTAAATAAAAGGTATATCT	5913	0	A_32_P121424	ATP6V0D2	NM_152565	ref|Homo sapiens ATPase, H+ transporting, lysosomal 38kDa, V0 subunit d2 (ATP6V0D2), mRNA [NM_152565]	0.744617	1.27733	1.01097	1.02995	2.11559	1.57277
325	23	3637	AAGCCATTGGTGATGCAGAGTGGTAAACCTTGTGAGCTCAGTACATCTATTTTGTGAACA	25244	0	A_23_P79488	STON1-GTF2A1L	NM_172311	ref|Homo sapiens STON1-GTF2A1L readthrough transcript (STON1-GTF2A1L), mRNA [NM_172311]	0.739403	0.969173	0.854288	1.41386	1.72586	1.56986
268	17	4956	GGGACAGTCCCTCTTTGGAAGCAGGCTCCTGTGCTTTCCTGTGTTAATAAACAGTAATAA	20709	0	A_23_P324340	DISP2	NM_033510	ref|Homo sapiens dispatched homolog 2 (Drosophila) (DISP2), mRNA [NM_033510]	0.653937	1.23695	0.945443	1.33413	1.7901	1.56212
416	50	0	TTCCAGGCTTATCTGAGGTCCAAGAGTAACATCACAAACACAGTAACTACACCCAGCCAA	32292	0	A_32_P57486	A_32_P57486	A_32_P57486	Unknown	0.65218	0.923838	0.788009	1.3329	1.75396	1.54343
390	20	1366	TGTAGGGGACTCCTGGAATTGGGCTTTTGGTGTCTGTAATATGTATCGGAAAGAGAAGAA	30224	0	A_23_P1575	TRIM49	NM_020358	ref|Homo sapiens tripartite motif-containing 49 (TRIM49), mRNA [NM_020358]	1.01816	2.53198	1.77507	1.12413	1.93084	1.52748
428	51	3871	AAGATTCACGTATCCATCTGGAGACCTACAGGAAGAAAGTGATTGGGTTCCTCTGGTTCT	33228	0	A_23_P91697	LARGE	NM_004737	ref|Homo sapiens like-glycosyltransferase (LARGE), transcript variant 1, mRNA [NM_004737]	0.685388	0.768707	0.727047	1.58005	1.4748	1.52743
43	35	1184	GCAGGAAGTGGGAGTGTTTCTGTTGTTGGCTAATTGAAGTTATTAGGCTCAGCTTCAGTC	3231	0	A_23_P140515	TM2D3	NM_078474	ref|Homo sapiens TM2 domain containing 3 (TM2D3), transcript variant 1, mRNA [NM_078474]	0.782915	0.869659	0.826287	1.36973	1.67821	1.52397
495	2	1630	AGACAATGGGAAAGTAAGTTATAAAAAATACTGGGAAATCTGTTTCTCTTCTGAGCAAGC	38418	0	A_23_P156826	C6orf105	NM_032744	ref|Homo sapiens chromosome 6 open reading frame 105 (C6orf105), transcript variant 2, mRNA [NM_032744]	0.98149	1.14695	1.06422	1.15467	1.8647	1.50969
499	13	2126	GTTCCTGTTTGGATTAGACCATAGTTGACCCATCTGGCATTGCCAACGAAGCCTTCATTA	38753	0	A_23_P109171	BFSP1	NM_001195	ref|Homo sapiens beaded filament structural protein 1, filensin (BFSP1), transcript variant 1, mRNA [NM_001195]	0.91832	1.32658	1.12245	1.19911	1.81238	1.50574
485	62	0	TCCTGTTGACTTGACCTGGTTTCTTTAGTCTGAGAAATTGGACGTATTTTTCTTTCTTTG	37744	0	A_23_P427103	A_23_P427103	A_23_P427103	Unknown	0.969833	1.45263	1.21123	0.743775	2.26017	1.50197
432	42	619	GGAGCTGCGCGGCGTACGCCGCTACCTGGACAGCGCGATGCAGGAGAAAGAGTTCAAATA	33518	0	A_23_P254654	CLIC3	NM_004669	ref|Homo sapiens chloride intracellular channel 3 (CLIC3), mRNA [NM_004669]	0.96429	1.00338	0.983833	1.67988	1.32278	1.50133
197	78	2277	GTAATTTATTTGTTTTGCTACATACTGTTCCAGACTTTTAAAGGGGACAATGAAGGTGAC	15375	0	A_23_P99642	SLC7A7	NM_003982	ref|Homo sapiens solute carrier family 7 (cationic amino acid transporter, y+ system), member 7 (SLC7A7), transcript variant 1, mRNA [NM_003982]	0.625957	0.719816	0.672886	1.36314	1.63095	1.49705
156	35	3396	CGGAGTACTTCTCCATGCTTCTAGTCGGAAAAGACGGAAATGTCAAATCCTGGTATCCTT	12035	0	A_23_P58082	CCDC80	NM_199511	ref|Homo sapiens coiled-coil domain containing 80 (CCDC80), transcript variant 1, mRNA [NM_199511]	0.826733	0.971211	0.898972	1.48825	1.48405	1.48615
286	54	2586	AATTTCAGGTTACTGCTGCGATTGATGTAGTGGAGATGCCTGAACACAATTCTATATTTT	22180	0	A_23_P166109	FLRT3	NM_198391	ref|Homo sapiens fibronectin leucine rich transmembrane protein 3 (FLRT3), transcript variant 2, mRNA [NM_198391]	1.10303	1.20067	1.15185	1.32412	1.62219	1.47316
372	36	1075	CATCCCCAGAAATTATTTTTCTACACCAAATTGAGCAATTTGACCAAGATTTCTAGTAGC	28854	0	A_32_P468743	ODF3L1	NM_175881	ref|Homo sapiens outer dense fiber of sperm tails 3-like 1 (ODF3L1), mRNA [NM_175881]	0.448837	0.746134	0.597485	1.31521	1.624	1.46961
118	8	1276	TTGCTCTGTTCGTAACTCAGCCACTGGCAAGGAAAGCTCCAAATCCATGACAGTAAAAGT	9038	0	A_24_P392110	PSG8	NM_182707	ref|Homo sapiens pregnancy specific beta-1-glycoprotein 8 (PSG8), transcript variant 1, mRNA [NM_182707]	1.0075	1.39476	1.20113	1.54968	1.37857	1.46412
1	71	1738	TTTTCGCTAGGACCGGTTTGGGCTTTGTACAGGTTATTTAATAGCTTTGTTAAAGATAAT	121	0	A_23_P135381	SP5	NM_001003845	ref|Homo sapiens Sp5 transcription factor (SP5), mRNA [NM_001003845]	0.747174	0.88828	0.817727	1.49612	1.42476	1.46044
355	51	200	GCGTGGCCGAAAATGCTGCCGAAGAAAGAAATAAAAACCCTGAAACATGACGAGAGTGTT	27620	0	A_23_P169017	DEFB103A	NM_018661	ref|Homo sapiens defensin, beta 103A (DEFB103A), mRNA [NM_018661]	0.871271	1.3124	1.09184	1.38979	1.5262	1.458
349	10	4113	ATGCAAATTATGATATGGACGTTATCATTGGTCTGGTGAGATGTTTCATATTTGTGACAG	27089	0	A_24_P388528	ST6GAL1	NM_173216	ref|Homo sapiens ST6 beta-galactosamide alpha-2,6-sialyltranferase 1 (ST6GAL1), transcript variant 1, mRNA [NM_173216]	1.29919	0.986015	1.1426	1.41561	1.4959	1.45575
361	76	4133	CATAATATGGTGGGATATCAATTTACTTCTTCCACACATGTGGTTGTGCACATGTGAGCT	28138	0	A_23_P137097	SLC16A2	NM_006517	ref|Homo sapiens solute carrier family 16, member 2 (monocarboxylic acid transporter 8) (SLC16A2), mRNA [NM_006517]	1.20134	1.34904	1.27519	1.51685	1.39448	1.45566
25	79	2402	TATTGAAAGCAAAGTGGACCCTTCCAAGGCCTGGGGAGAAGTGAAGAGACAGATTTATGT	1874	0	A_23_P47616	FOLH1	NM_004476	ref|Homo sapiens folate hydrolase (prostate-specific membrane antigen) 1 (FOLH1), transcript variant 1, mRNA [NM_004476]	1.35913	1.50344	1.43129	1.14801	1.76078	1.4544
310	51	6940	TCATTAGGAACTTTTTTGTTTGAATGAATGTCACATAGGTATCCTCAGTAACACAGAACG	24036	0	A_23_P213319	ADAMTS6	NM_197941	ref|Homo sapiens ADAM metallopeptidase with thrombospondin type 1 motif, 6 (ADAMTS6), mRNA [NM_197941]	0.774052	1.08039	0.927222	1.27495	1.62468	1.44981
453	59	1717	AAGAATGTTCTATTTCTGCCTCCCCTTAAAGGGGAGACCTCAGAAGTAAAGGAATTTGAT	35268	0	A_23_P120863	GAL3ST1	NM_004861	ref|Homo sapiens galactose-3-O-sulfotransferase 1 (GAL3ST1), mRNA [NM_004861]	1.06795	1.6221	1.34503	1.06428	1.82857	1.44643
10	37	1344	AGGCGCCTGGCACATTTCAGGGAGAAACTCCAAAGTCCACACAAAGATTTTCTAAGGAAT	593	0	A_23_P214821	EDN1	NM_001955	ref|Homo sapiens endothelin 1 (EDN1), mRNA [NM_001955]	-0.785517	-0.464724	-0.62512	1.21286	1.67493	1.4439
40	81	315	CCTGCAAACATCTAATGGATCTCTAAAGGGTAACAAACCCTATAAATTCTGGCTTACTGC	2996	0	A_24_P17031	M31157	M31157	gb|Human parathyroid hormone-like peptide mRNA, 3' end [M31157]	0.800242	1.01055	0.905394	1.42252	1.45885	1.44068
166	79	3704	GGGGAGGTTTTGGGATGAGAGGAGGAAACGTGTATACCTGTAACATCTGGTGGCTCTTCC	12904	0	A_23_P335495	ANO7	NM_001001891	ref|Homo sapiens anoctamin 7 (ANO7), transcript variant NGEP-L, mRNA [NM_001001891]	1.19395	1.80987	1.50191	1.09436	1.76909	1.43173
248	82	1719	ATGCTCGTTTTGCAGAGAAGGCAGTGTTCCTCTATTCCCTTCTTCCGAATTAAAAATACC	19259	0	A_23_P126613	AQP10	NM_080429	ref|Homo sapiens aquaporin 10 (AQP10), mRNA [NM_080429]	0.722418	1.43276	1.07759	1.06395	1.79365	1.4288
125	46	1923	ATCCTAACGTGTATGCACCCTACAGCAGCAGTATTACTCACTAGCCACAGAATACCTGTT	9729	0	A_23_P47247	TCP11L1	NM_018393	ref|Homo sapiens t-complex 11 (mouse)-like 1 (TCP11L1), transcript variant 1, mRNA [NM_018393]	0.64709	0.994792	0.820941	1.33336	1.51401	1.42369
184	44	2328	GGTAATTGTAGGGCGAGGATTATAAATGAAATTTGCAAAATCACTTAGCAGCAACTGAAG	14218	0	A_24_P261417	DKK3	NM_015881	ref|Homo sapiens dickkopf homolog 3 (Xenopus laevis) (DKK3), transcript variant 1, mRNA [NM_015881]	0.926439	0.933902	0.930171	1.44504	1.39219	1.41861
47	64	7586	TACAACCAGTATTCTCAGAGATACCATCAGAGAACAAACACTAATGTTAATTGCCCAATT	3609	0	A_24_P119745	FN1	NM_212482	ref|Homo sapiens fibronectin 1 (FN1), transcript variant 1, mRNA [NM_212482]	1.08644	1.13065	1.10854	1.46922	1.35565	1.41244
55	26	1845	GTGGCATTTATGTAGAGTTGCAGTTGTGTACTGCTGAAAATGCAGGCTTTTGTAACAGTG	4179	0	A_24_P149124	C5orf13	NM_004772	ref|Homo sapiens chromosome 5 open reading frame 13 (C5orf13), transcript variant 1, mRNA [NM_004772]	0.804869	1.01258	0.908727	1.22586	1.59341	1.40964
238	28	1366	GCCCCTGAGCAGGGAGAGAGAAGTTTTGTTGGCATAGGTTTGCTTAGGTAGCCGGCTTCT	18391	0	A_23_P45999	FBXO2	NM_012168	ref|Homo sapiens F-box protein 2 (FBXO2), mRNA [NM_012168]	0.90749	1.13106	1.01927	1.2989	1.51081	1.40485
170	79	3550	CAGGTAGTGGATTCCTTGCCTGATGATTCTTCACAGTGTGTATTTAAGTGCTGGTTTTGT	13215	0	A_24_P238578	ZNF518B	NM_053042	ref|Homo sapiens zinc finger protein 518B (ZNF518B), mRNA [NM_053042]	0.636981	0.946272	0.791627	1.55749	1.24415	1.40082
498	42	1387	TGGAGGGTGCCTGAACTATACAGAATTAACACAACTATGGCGTTATTTTTTGTACATACT	38649	0	A_32_P223173	LOC392335	XR_037043	ref|PREDICTED: Homo sapiens similar to acetyl-Coenzyme A acyltransferase 2 (mitochondrial 3-oxoacyl-Coenzyme A thiolase) (LOC392335), miscRNA [XR_037043]	0.8305	1.00041	0.915454	1.27254	1.52591	1.39922
36	2	4328	TGCTTGGGCTGTTTGCTGTTGGCTGGTAATAATATATTTGATTTAAATGCTGTTGACTGT	2522	0	A_24_P294233	GLS	ENST00000320717	ens|Glutaminase kidney isoform, mitochondrial Precursor (GLS)(EC 3.5.1.2)(L-glutamine amidohydrolase)(K-glutaminase) [Source:UniProtKB/Swiss-Prot;Acc:O94925] [ENST00000320717]	0.75731	0.595567	0.676439	1.35108	1.44448	1.39778
314	32	0	AATCTATTCCAGAGGAAACTAACCAACAGTGAGCATCTTCAACTAAAACTACCCCTGGAT	24314	0	A_23_P63447	A_23_P63447	A_23_P63447	Unknown	0.94482	1.10005	1.02243	1.50108	1.28215	1.39161
407	61	2962	TGTCATGGAGTCATTGAATCTCACAGTCTCAACTGATAAAAGTTATTAAAGGTCGTCTGG	31693	0	A_24_P497464	FLJ37644	AK094963	gb|Homo sapiens cDNA FLJ37644 fis, clone BRHIP2000239 [AK094963]	0.597588	1.22205	0.909819	1.08497	1.69582	1.39039
79	75	1979	CATTTACAGAATTTGCCCATTCATGTGTCTTTGTGTTTATGGATTAAATGGCTTTCTGAC	6180	0	A_24_P931944	AK128814	AK128814	gb|Homo sapiens cDNA FLJ46049 fis, clone SYNOV2020463 [AK128814]	0.752937	1.19833	0.975634	1.2229	1.54967	1.38629
55	76	6742	CAGACAGACAGATGGACCGGCCCACACTCCCAGAGTTGCTAACATGGAGCTCTGAGATCA	4271	0	A_23_P39925	DYSF	NM_003494	ref|Homo sapiens dysferlin, limb girdle muscular dystrophy 2B (autosomal recessive) (DYSF), transcript variant 8, mRNA [NM_003494]	0.493699	0.570802	0.532251	1.6531	1.09921	1.37615
364	76	3855	AGGCTAGGCTGGCCATCAGTTGCTTATTTCAGATGTGTCACTAAATTTTCCTTCTAGATG	28301	0	A_23_P388900	SLC22A15	NM_018420	ref|Homo sapiens solute carrier family 22, member 15 (SLC22A15), mRNA [NM_018420]	0.672201	1.09995	0.886078	1.08056	1.66588	1.37322
515	20	694	CAGTCGTGTCTGGAGTAGTACAAACCATCTTCTACTGTGACTTCTTCTACTTGTATGTGA	39936	0	A_23_P211504	KDELR3	NM_016657	ref|Homo sapiens KDEL (Lys-Asp-Glu-Leu) endoplasmic reticulum protein retention receptor 3 (KDELR3), transcript variant 2, mRNA [NM_016657]	0.848048	0.99882	0.923434	1.25567	1.4828	1.36923
401	50	2668	CTGAATTGACAGTAAACCTGTCCATTATGAATGGCCTACTGTTCTATTATTTGTTTTGAC	31209	0	A_23_P73747	ARMCX2	NM_014782	ref|Homo sapiens armadillo repeat containing, X-linked 2 (ARMCX2), mRNA [NM_014782]	0.689263	1.53601	1.11264	0.912116	1.82338	1.36775
62	5	5941	CCACTGTATACTTTGTGTATATAATAGGTCAGTGTAAAGAAATATGATTTGAGGTGGTGC	4624	0	A_24_P416177	ADCY7	NM_001114	ref|Homo sapiens adenylate cyclase 7 (ADCY7), mRNA [NM_001114]	0.828889	0.531353	0.680121	1.37202	1.35924	1.36563
259	70	3003	CCCCCTGCACTCTTTGATATCTTAGTGTCTGAGGTTGACTGTGGGTAAATCTTTAAGACA	20182	0	A_32_P82895	C2CD4C	NM_001136263	ref|Homo sapiens C2 calcium-dependent domain containing 4C (C2CD4C), mRNA [NM_001136263]	0.838095	0.861152	0.849624	1.66006	1.06524	1.36265
80	25	201	AAATTGTATGTGATATTCCAACAGCAAGTTGGATGCAATGTGTCATAAAAATGACCTCAG	6086	0	A_24_P595460	CA313052	CA313052	gb|UI-CF-FN0-aex-k-04-0-UI.s1 UI-CF-FN0 Homo sapiens cDNA clone UI-CF-FN0-aex-k-04-0-UI 3', mRNA sequence [CA313052]	0.616818	1.09414	0.855479	1.07935	1.64148	1.36042
46	61	1407	AAGGAGATCCAGAGATTTCTCAGGAAGCACCTCATTCCAGATGTGACCAGTCAACTCTAA	3444	0	A_23_P71810	BAAT	NM_001701	ref|Homo sapiens bile acid Coenzyme A: amino acid N-acyltransferase (glycine N-choloyltransferase) (BAAT), transcript variant 1, mRNA [NM_001701]	0.951233	2.00403	1.47763	1.44278	1.26893	1.35585
334	66	1687	CTTCTTCTGCTCCACCAGTACTTTCTGTGGGGGAAATAGGTAAAGAAATGGCTGTTCAGA	25951	0	A_32_P29200	AK093416	AK093416	gb|Homo sapiens cDNA FLJ36097 fis, clone TESTI2020956 [AK093416]	0.467371	0.83182	0.649596	1.36033	1.34843	1.35438
25	28	2587	CGCTTATGATTTCAATAGTCAAACTGCTGTGTTTGTTGATGTAAAGATGTTTTGAATGGC	1775	0	A_23_P153945	GTDC1	NM_001006636	ref|Homo sapiens glycosyltransferase-like domain containing 1 (GTDC1), transcript variant 1, mRNA [NM_001006636]	0.778402	0.976918	0.87766	1.20022	1.50469	1.35245
444	42	125	ACGGGAAGAAGCGCAAGCGCAGCCGCAAGGAGAGCTATTCAGTGTATGTGTACAAGGTGC	34449	0	A_24_P146211	HIST1H2BD	NM_021063	ref|Homo sapiens histone cluster 1, H2bd (HIST1H2BD), transcript variant 1, mRNA [NM_021063]	1.05326	0.789201	0.921232	1.4626	1.23353	1.34807
82	1	1226	TGAGATCTTCCTCAGCTCCTTCCAGGGCTTCCTGGTCAGCGTCCTCTACTGCTTCATCAA	6201	0	A_24_P373768	GIPR	NM_000164	ref|Homo sapiens gastric inhibitory polypeptide receptor (GIPR), mRNA [NM_000164]	0.797412	0.995194	0.896303	0.991115	1.68238	1.33675
79	82	775	AAGCTGACCTTTGTGGATTTTCTCACCTATGATGTCTTGGATCAGAACCGTATATTTGAG	6193	0	A_24_P914434	GSTM3	NM_000849	ref|Homo sapiens glutathione S-transferase mu 3 (brain) (GSTM3), transcript variant 1, mRNA [NM_000849]	0.569551	0.70359	0.636571	1.3239	1.34482	1.33436
125	21	2757	GTTGGAGGATACTTTGGCATTCAGCGATGCAAGACTTTGGACTGCTACGATCCAACATTA	9682	0	A_23_P213424	ENC1	NM_003633	ref|Homo sapiens ectodermal-neural cortex (with BTB-like domain) (ENC1), mRNA [NM_003633]	0.0536011	-0.115713	-0.0310559	1.58891	1.05504	1.32198
40	61	3088	TTGTATACACCTGGAGGCATCTGTTATTCAGCTTATCCTTTGAGTGGGTATTTGGCACAA	2957	0	A_23_P410613	C12orf23	NM_152261	ref|Homo sapiens chromosome 12 open reading frame 23 (C12orf23), mRNA [NM_152261]	0.744681	0.581656	0.663169	1.42093	1.21454	1.31773
185	24	3653	GTGCTTTCAGTTAGCCTTCTGTAGGAAGTAGAAGTCATATGTTGTCTTTGTTGTAGTGAA	14335	0	A_32_P85999	CDH13	NM_001257	ref|Homo sapiens cadherin 13, H-cadherin (heart) (CDH13), mRNA [NM_001257]	1.59475	1.04045	1.3176	1.25723	1.3634	1.31032
187	15	1512	TGCTTTTTGTTCAAGGAGATTTATGAAAAGACTCTGACAAGGACTCTTGAATACAAGTTC	14474	0	A_23_P56347	PSG3	NM_021016	ref|Homo sapiens pregnancy specific beta-1-glycoprotein 3 (PSG3), mRNA [NM_021016]	0.917692	1.21667	1.06718	1.26544	1.32848	1.29696
77	12	3550	CATCGTTGCTAAAGGACAGAAAATACTGATGTGTGTTTTAACTAACTGGTATATTGATCC	5909	0	A_24_P941572	FAM114A1	ENST00000358869	ens|Protein NOXP20 (Nervous system over-expressed protein 20)(Protein FAM114A1) [Source:UniProtKB/Swiss-Prot;Acc:Q8IWE2] [ENST00000358869]	0.773037	0.537758	0.655397	1.41828	1.17488	1.29658
413	11	494	AGCTGGTGGAGTCGGACATCAATGGCCTGCGCAGGATCCTGGATGAGCTGACCCTGTGCA	32066	0	A_23_P78265	KRT33A	NM_004138	ref|Homo sapiens keratin 33A (KRT33A), mRNA [NM_004138]	0.881694	0.690408	0.786051	1.30467	1.28655	1.29561
274	44	3380	CCAAAGCTCTTCAACGCTGCCCTCGCTATGACAGGAAAGATGGGTGGCAAGGGGGCAAAA	21226	0	A_23_P37718	CNGB1	NM_001297	ref|Homo sapiens cyclic nucleotide gated channel beta 1 (CNGB1), transcript variant 1, mRNA [NM_001297]	0.650477	1.8472	1.24884	0.724055	1.86603	1.29504
402	62	3104	GGACGGAAAGCACCTGGATCTTACAACATTGTTGAGCTCTTTTGTCTCTTGACTTCTAGT	31231	0	A_32_P224327	LOC730091	AK056401	gb|Homo sapiens cDNA FLJ31839 fis, clone NT2RP7000086 [AK056401]	0.32595	0.893019	0.609484	1.06541	1.51871	1.29206
295	21	2881	ACTGTAATGTTTGATGTTTTTGAATATGCATTTATGTATTGTTTGTGTAATGACAAATTA	22891	0	A_32_P158723	AK123861	AK123861	gb|Homo sapiens cDNA FLJ41867 fis, clone OCBBF2005546 [AK123861]	0.477554	0.785835	0.631694	1.07	1.51377	1.29188
247	78	1514	TTTGCATTCCATTGCATATTTCCAAGTCGGCTTTGCTATAAACACAAATATTCTCCAGAA	19250	0	A_23_P335695	ENST00000456147	ENST00000456147	ens|Obscurin-like protein 1 Precursor [Source:UniProtKB/Swiss-Prot;Acc:O75147] [ENST00000456147]	0.297592	0.900222	0.598907	1.25887	1.31045	1.28466
400	35	768	GACCCAGTCACACCATCCATGAAAAGCTGTTTCTATAATATGAAAAATTGTTAAATGACG	31023	0	A_32_P4626	AF143325	AF143325	gb|Homo sapiens clone IMAGE:110436 mRNA sequence [AF143325]	0.474272	1.03867	0.756472	0.861493	1.69715	1.27932
157	19	373	AGCTCAGAGGAATTTGTCTGCAAAACCCTTACAGAACACCACACAATCAAATTATTTGCT	12166	0	A_24_P933965	CN480368	CN480368	gb|UI-H-EU0-azt-m-22-0-UI.s1 NCI_CGAP_Car1 Homo sapiens cDNA clone UI-H-EU0-azt-m-22-0-UI 3', mRNA sequence [CN480368]	0.701174	0.721582	0.711378	1.26915	1.27465	1.2719
249	48	1219	CTCTATGCTTGCTCTGTTCGTAACTCAGCCACTGGCAAGGAAATCTCCAAATCCATGATA	19355	0	A_23_P108170	PSG6	NM_002782	ref|Homo sapiens pregnancy specific beta-1-glycoprotein 6 (PSG6), transcript variant 1, mRNA [NM_002782]	0.820262	1.44138	1.13082	1.33161	1.20822	1.26991
148	6	4556	TTGCCTGCTTAAAAGGTATAATTAAACTTCTTTTCTCTTCTACATTGACACACAGAAATG	11359	0	A_23_P256473	SEMA3C	NM_006379	ref|Homo sapiens sema domain, immunoglobulin domain (Ig), short basic domain, secreted, (semaphorin) 3C (SEMA3C), mRNA [NM_006379]	1.14379	1.09147	1.11763	0.709589	1.80967	1.25963
381	60	3898	GCTTTTTTGAAGAAATCACCAAAGTTTCTGGGAAACTATGTTCAAGGTTGAAATGGAGAG	29680	0	A_24_P226970	ZNF365	NM_014951	ref|Homo sapiens zinc finger protein 365 (ZNF365), transcript variant A, mRNA [NM_014951]	0.504909	0.764914	0.634912	1.14388	1.36	1.25194
473	83	4775	GACAGTTGGAGAAGCCAATGCAGAACTGATGGGAAAGGACCAATTATTTATAGTTTCCCA	36851	0	A_23_P163087	NID2	NM_007361	ref|Homo sapiens nidogen 2 (osteonidogen) (NID2), mRNA [NM_007361]	1.01944	1.25933	1.13938	1.16847	1.33489	1.25168
174	2	4013	ATTTCTCTGTCAAACTCAATGATCATTTAGTACTTTTGTCTTCTCCCATGTGCTTGAAGG	13382	0	A_23_P110882	TSPYL4	NM_021648	ref|Homo sapiens TSPY-like 4 (TSPYL4), mRNA [NM_021648]	0.495973	0.999975	0.747974	0.914692	1.56535	1.24002
120	70	43	GGTCACATAGGCGTCGTTCAAGGCTGGTATACCTGCACCCTCTCCCATGTGAACAACATG	9307	0	A_24_P933794	ENST00000366413	ENST00000366413	ens|VLGN1945 [Source:UniProtKB/TrEMBL;Acc:Q6UWG0] [ENST00000366413]	0.723164	1.26893	0.996049	1.136	1.34186	1.23893
349	8	1138	GTGTACCCCGAAATCATTGAACGAGCAGGCTATTCCTTGGAGAAGGTATTTGGGATTCAA	27086	0	A_23_P33894	MAGED2	NM_201222	ref|Homo sapiens melanoma antigen family D, 2 (MAGED2), transcript variant 3, mRNA [NM_201222]	0.656103	0.357557	0.50683	1.28961	1.18097	1.23529
296	14	1337	CTGATAAAACTTACAGCCCCCTACACCAAGAGTGTATCTGTGAAAGAGCTCCTACACTTT	22882	0	A_23_P69908	GLRX	NM_002064	ref|Homo sapiens glutaredoxin (thioltransferase) (GLRX), transcript variant 1, mRNA [NM_002064]	0.719122	1.52236	1.12074	0.820598	1.61144	1.21602
180	58	7163	TGTTGCATTTTTGCAATCTTGTGTCCCGCTCGGTGATGTTCTACAAACTCTGTTTTAAGG	13937	0	A_23_P206310	KIAA0513	NM_014732	ref|Homo sapiens KIAA0513 (KIAA0513), mRNA [NM_014732]	0.713212	0.965	0.839106	1.27343	1.14024	1.20683
45	63	355	ACCACTGCGCAATCTGAGTTTTGGGAACCAGGTGATGGAGTATGTTCTGAGAACAGACTG	3447	0	A_32_P37592	SCARNA17	NR_003003	ref|Homo sapiens small Cajal body-specific RNA 17 (SCARNA17), guide RNA [NR_003003]	0.68271	0.739785	0.711248	1.1784	1.23187	1.20513
392	14	0	TCCGTAGCGCTGGTGGAGATGTTGGTTAAATCGGATGCATTTTTTGGTGGATATGCCAAA	30366	0	A_32_P201434	A_32_P201434	A_32_P201434	Unknown	0.584726	0.73167	0.658198	0.974925	1.43141	1.20317
421	15	0	GTTGCCGACAATGGAGGCCTGGACTCTGAGGAATCCTTTTCATATGAAGAAAAGGAAAAA	32703	0	A_24_P755069	A_24_P755069	A_24_P755069	Unknown	0.891598	0.579168	0.735383	1.27921	1.12177	1.20049
103	13	2954	GTCTATCTGCAGTAATTGAGGACCCATAAAATTTAGATAACTACATGTCTTTGCTCTTAG	7948	0	A_24_P124370	PARVA	NM_018222	ref|Homo sapiens parvin, alpha (PARVA), mRNA [NM_018222]	0.710082	0.964125	0.837104	0.908018	1.48864	1.19833
78	51	0	GTTAAATTTCCCTTTTTAGAGTTAATGCTTCATTGCCTGTCGGCATATTATCACTATCTG	5980	0	A_32_P16954	A_32_P16954	A_32_P16954	Unknown	0.681089	1.26724	0.974165	1.03021	1.34818	1.18919
527	52	1154	TATAGGAAAAAGATATCACTATGATATTCGGCTACCCAACTTCTATCAAATGTCAACTCC	40805	0	A_23_P358597	POPDC3	NM_022361	ref|Homo sapiens popeye domain containing 3 (POPDC3), transcript variant 1, mRNA [NM_022361]	0.913022	1.50278	1.2079	0.869919	1.48921	1.17956
77	32	2488	GTGGGTTCCTATGATACTTATTATAGAACACAGTGGATCCTTTTTGAATGTTCGTGGAAG	5944	0	A_24_P65060	MEX3B	NM_032246	ref|Homo sapiens mex-3 homolog B (C. elegans) (MEX3B), mRNA [NM_032246]	0.279114	0.243574	0.261344	0.973452	1.38003	1.17674
519	70	1210	GAGTTATTAGGACTGGAAGGCTATGAAAAGAACTTGAAATTGTCGGAATATGTGCTCTCT	40309	0	A_23_P365844	EID2	NM_153232	ref|Homo sapiens EP300 interacting inhibitor of differentiation 2 (EID2), mRNA [NM_153232]	0.487207	0.82381	0.655508	0.945158	1.39686	1.17101
221	79	889	ATCCCAGCTCTGTCATGGTGCTATCTATGTATTAAGTTGGGTCCTAAGTTGGGTCTTTTG	17251	0	A_23_P110941	GSTA4	NM_001512	ref|Homo sapiens glutathione S-transferase alpha 4 (GSTA4), mRNA [NM_001512]	0.4941	0.870197	0.682148	0.996061	1.33819	1.16712
487	8	440	TTCTATAACCCAGTCACGAGGGTAGTCAAGGACTATAGGAACCGCTTTCTAAGAAACGCA	37798	0	A_24_P401491	MORN5	NM_198469	ref|Homo sapiens MORN repeat containing 5 (MORN5), mRNA [NM_198469]	0.659363	1.10527	0.882314	0.74345	1.58554	1.1645
56	26	794	CTATCAAAGAGTGGCTGCAGTTGACCATGTATTCCTGAAGTGGGAACTGAGAAGTCAAGA	4180	0	A_23_P152406	CAPNS2	NM_032330	ref|Homo sapiens calpain, small subunit 2 (CAPNS2), mRNA [NM_032330]	0.851503	0.691437	0.77147	1.21586	1.10782	1.16184
213	82	2978	GTCCTCCCATGTGTGGTGTTCTTCTGGAGGTTGTCTCTTTGGTCAAGGTGAACTTTTAAT	16624	0	A_23_P140748	NDRG4	NM_022910	ref|Homo sapiens NDRG family member 4 (NDRG4), transcript variant 3, mRNA [NM_022910]	0.797156	1.08231	0.939731	1.1317	1.18442	1.15806
337	68	1067	CAGTGCTCTGTCTTTTAGTAGAGGATTTTCACCCATGTGCATGGAATAAATGTTCATGGT	26266	0	A_32_P18470	TCEAL5	NM_001012979	ref|Homo sapiens transcription elongation factor A (SII)-like 5 (TCEAL5), mRNA [NM_001012979]	0.41562	0.8392	0.62741	0.998631	1.30325	1.15094
166	41	267	GAAGAAAACACAGCTGATGGCAGAAGAACTCAGACTGTTTGCAACTTTACAGATGGTGCA	12838	0	A_24_P673063	FABP5	NM_001444	ref|Homo sapiens fatty acid binding protein 5 (psoriasis-associated) (FABP5), mRNA [NM_001444]	0.947385	0.625848	0.786617	1.2848	1.00806	1.14643
169	54	1171	TGAGGCATTCCATATAAAAGGACATATTTGGCTATTTCCAGAGAAAAAATTTGTTCTCCC	13166	0	A_24_P307498	ANKRD45	NM_198493	ref|Homo sapiens ankyrin repeat domain 45 (ANKRD45), mRNA [NM_198493]	0.771984	1.05047	0.911228	0.830196	1.45691	1.14355
144	71	3628	AGGGAGCCCTGTTTGCCTTGAGATAAACGGCCTTGGCATTTTCTGGCATTAATGTAGAAA	11161	0	A_23_P210330	HSPC159	NM_014181	ref|Homo sapiens galectin-related protein (HSPC159), mRNA [NM_014181]	0.472517	0.834933	0.653725	0.982022	1.29159	1.13681
158	79	7475	TGTGATGACACACATATGATCTTTCGTGTTTCTGAGCGACTCTACTTTCATTGTTTGCCA	12279	0	A_23_P380614	ATP9A	NM_006045	ref|Homo sapiens ATPase, class II, type 9A (ATP9A), mRNA [NM_006045]	0.746227	1.02078	0.883504	1.01295	1.24071	1.12683
46	10	1247	TTGATGAACAGGCTGATACCTTCATGAAATTCAAGACAAAGAAGAAAAGAACTCCATTTC	3346	0	A_23_P130948	PSG11	NM_002785	ref|Homo sapiens pregnancy specific beta-1-glycoprotein 11 (PSG11), transcript variant 1, mRNA [NM_002785]	0.601938	1.14562	0.873777	1.08474	1.16567	1.12521
150	13	3565	AACCTAATAAGAAATCCCAATTTTCAGGAGTGGTGGTGTCAATAAACGCTCTGTGGCCAG	11530	0	A_23_P154605	SULF2	NM_018837	ref|Homo sapiens sulfatase 2 (SULF2), transcript variant 1, mRNA [NM_018837]	1.06686	0.855272	0.961066	1.23225	1.01665	1.12445
131	77	2101	CTGCCCATTATAGCTACACTCAGGAGTTCTCATCTGACAAGTCAGTTGTCCTGATCTTCT	10249	0	A_23_P76249	KRT6B	NM_005555	ref|Homo sapiens keratin 6B (KRT6B), mRNA [NM_005555]	0.694217	1.34671	1.02046	1.17331	1.07217	1.12274
286	48	3415	ATGTGGACTTGTGCTTATAAACTGGAGAGTTTAGTCATAATCCCTCCTGGCTTTGTGTGA	22169	0	A_23_P96285	REEP1	NM_022912	ref|Homo sapiens receptor accessory protein 1 (REEP1), nuclear gene encoding mitochondrial protein, transcript variant 2, mRNA [NM_022912]	0.571636	0.955972	0.763804	0.90122	1.33897	1.12009
322	1	90	AAGCGCACCCGCAAGGAGAGTTACTCTGTGTACGTGTACAAGGTGCTGAAACAGGTCCAT	24892	0	A_23_P93180	HIST1H2BC	NM_003526	ref|Homo sapiens histone cluster 1, H2bc (HIST1H2BC), mRNA [NM_003526]	0.979884	0.501262	0.740573	1.2343	1.00344	1.11887
82	8	1869	ATGCTGTTCTTTAGTAGCAACTAAAATGTGTCTTGCTGTCATTTATATTCCTTTTCCCAG	6215	0	A_23_P83436	PEPD	NM_000285	ref|Homo sapiens peptidase D (PEPD), transcript variant 1, mRNA [NM_000285]	0.74303	0.91986	0.831445	1.00757	1.22078	1.11418
208	80	3337	ATGCGTTGTATGGGACTGGAAGCAAGAGGTTCATTCAAAGAGAAACTCATGGGATTTGTA	16155	0	A_24_P356916	SLC13A3	NM_001011554	ref|Homo sapiens solute carrier family 13 (sodium-dependent dicarboxylate transporter), member 3 (SLC13A3), transcript variant 2, mRNA [NM_001011554]	0.54771	0.701053	0.624382	1.04644	1.17959	1.11301
98	83	2547	AAACAAGCTGTGTCTTCTTAACTGCCCAAGTGAAAAGCAACCAAGTCCAGGAAATTACAA	7609	0	A_23_P140405	FOXN3	NM_005197	ref|Homo sapiens forkhead box N3 (FOXN3), transcript variant 2, mRNA [NM_005197]	0.59801	0.900077	0.749043	1.05049	1.16534	1.10792
32	59	2915	TTTTTTGTAAAGTTGATGCCTTACTTTTTGGATAAATATTTTTGAAGCTGGTATTTCTAT	2310	0	A_23_P205489	SLC7A8	NM_182728	ref|Homo sapiens solute carrier family 7 (cationic amino acid transporter, y+ system), member 8 (SLC7A8), transcript variant 2, mRNA [NM_182728]	0.896729	0.684774	0.790751	1.05417	1.16083	1.1075
215	70	6116	CCAGACCCACCAGAAAGACAAGTGTCTAGCAATGCCTTGGTACCTGATCTTTTTCATTCA	16756	0	A_23_P4551	SETBP1	NM_015559	ref|Homo sapiens SET binding protein 1 (SETBP1), transcript variant 1, mRNA [NM_015559]	0.298246	0.930101	0.614173	0.913461	1.29987	1.10667
227	51	1946	GGCAAATAGCAAAAGTTGTTGCACTCCTGAAATTCTATTAACATTTCCGCAGAAGATGAG	17667	0	A_23_P319466	CYSLTR2	NM_020377	ref|Homo sapiens cysteinyl leukotriene receptor 2 (CYSLTR2), mRNA [NM_020377]	1.63636	0.882075	1.25922	0.784495	1.41803	1.10126
226	66	884	ACAACAGAAGAACACATCATATGCAACTAATGATCTCATTATTTAAGAGTCCCCTGTTAC	17539	0	A_24_P923612	PTHLH	ENST00000354417	ens|Parathyroid hormone-related protein Precursor (PTH-rP)(PTHrP) [Contains PTHrP[1-36];PTHrP[38-94];Osteostatin(PTHrP[107-139])] [Source:UniProtKB/Swiss-Prot;Acc:P12272] [ENST00000354417]	0.679587	0.638047	0.658817	1.10193	1.09788	1.09991
89	70	588	ATCCATTCAACCAGCGGAGGGGAGCTTCGAGGGTGATTTGAAGGTACCCAGGATGGAGGA	6958	0	A_23_P130743	DKKL1	NM_014419	ref|Homo sapiens dickkopf-like 1 (soggy) (DKKL1), mRNA [NM_014419]	1.13303	1.34796	1.2405	0.733127	1.46407	1.0986
11	23	1238	AAGGGCCTCAGATGTACTGGTTTCCACAGAACCATTGTTAGGCTTTTGTGAAGCATTTTT	710	0	A_32_P133767	C12orf42	NM_198521	ref|Homo sapiens chromosome 12 open reading frame 42 (C12orf42), transcript variant 1, mRNA [NM_198521]	1.16627	1.3483	1.25729	0.975992	1.20769	1.09184
183	49	1738	CCCTGGCGGTTCTTAGTGGGATTACAATTGAGGATGTTAGTTTGGATGAAAGTTGGTGAA	14226	0	A_32_P192594	LOC400099	XR_040794	ref|PREDICTED: Homo sapiens hypothetical LOC400099 (LOC400099), miscRNA [XR_040794]	0.552715	0.625584	0.589149	1.02568	1.15782	1.09175
36	79	1470	TAGGACTTATCTGCTTGTAGATTTGGCTGATCCAATTAACATGTGGGGTTCTTGGTGTGG	2668	0	A_23_P48570	DHRS2	NM_182908	ref|Homo sapiens dehydrogenase/reductase (SDR family) member 2 (DHRS2), transcript variant 1, mRNA [NM_182908]	-0.893441	-1.12889	-1.01116	1.20164	0.97021	1.08593
22	64	2386	CAGTATTATATTGTTCTTAGTGTGTCTAGCACTACCAGTTTTCTACCAGTATTGAAACAG	1539	0	A_24_P564462	C12orf5	NM_020375	ref|Homo sapiens chromosome 12 open reading frame 5 (C12orf5), mRNA [NM_020375]	0.436119	0.862559	0.649339	0.810859	1.35996	1.08541
256	39	1300	TGAGCCAGTAATCTTTATACTGGGTTTCAAGAAAATCTTTGTTGAAGTTTGAACCACAAC	19811	0	A_23_P256632	PGGT1B	NM_005023	ref|Homo sapiens protein geranylgeranyltransferase type I, beta subunit (PGGT1B), mRNA [NM_005023]	0.737448	1.32648	1.03196	0.824368	1.34058	1.08247
219	11	354	TTGGAAAACTTGCAGCAACTGCAGTAGGTGGTGGCTTTCTTCTTCTTCAGATTGCTAGTC	16963	0	A_23_P375549	FUNDC1	NM_173794	ref|Homo sapiens FUN14 domain containing 1 (FUNDC1), mRNA [NM_173794]	0.880729	0.719402	0.800066	0.980941	1.18246	1.0817
506	16	1873	ACAGTGACTGATGTTGGTTGTAATGGTTGGGTTTAGGATGAACCATTTTAAGGATGCCAA	39211	0	A_23_P22682	ARMCX1	NM_016608	ref|Homo sapiens armadillo repeat containing, X-linked 1 (ARMCX1), mRNA [NM_016608]	0.890293	0.918416	0.904354	0.822094	1.33755	1.07982
255	28	3168	GGGATGCAATTTAAGGAAGCCTACTGTTTGTGATTTTGGTTGCTTTTTTGTTTGTTTGTT	19790	0	A_32_P46722	BX647614	BX647614	gb|Homo sapiens mRNA; cDNA DKFZp313N1630 (from clone DKFZp313N1630) [BX647614]	0.631127	0.946165	0.788646	0.744015	1.41452	1.07927
306	79	1483	CTGGGCCTCAGTAGGGCTCCCAGGCTGCAAGGGGTGGACTGTGGGATGCATGCCCTGGCA	23779	0	A_23_P119502	S1PR4	NM_003775	ref|Homo sapiens sphingosine-1-phosphate receptor 4 (S1PR4), mRNA [NM_003775]	0.657993	0.708112	0.683053	1.13161	1.01382	1.07272
28	31	6735	ACATATCTAGAGTCTGATAGTCTGTGTGTACATAAGGTCTAGAAGTCTGTGGAAACGCCC	1938	0	A_23_P367816	SNX29	NM_001080530	ref|Homo sapiens sorting nexin 29 (SNX29), mRNA [NM_001080530]	0.729841	0.597656	0.663749	1.1366	1.0071	1.07185
111	53	1361	GCTTTAACCTGAGCTGGTCCAGTAGACATCGTTTTATGAAAAGGTACCGCTGTGTGCATT	8649	0	A_23_P211079	OLIG2	NM_005806	ref|Homo sapiens oligodendrocyte lineage transcription factor 2 (OLIG2), mRNA [NM_005806]	0.69108	0.867878	0.779479	0.913761	1.22442	1.06909
31	20	1164	AAGACATGGATCATGGTGTGCTGGTGGTTGGCTACGGATTTGAAAGCACAGAATCAGATA	2232	0	A_23_P94533	CTSL1	NM_001912	ref|Homo sapiens cathepsin L1 (CTSL1), transcript variant 1, mRNA [NM_001912]	0.909798	0.492713	0.701256	1.11121	1.01718	1.0642
528	50	2151	AAGGTGGAGGAGGACCTGCTTACAATGGAATGTAAACTGCAGCTAGCCAGTTTCTTTCAA	40802	0	A_23_P61447	ETFDH	NM_004453	ref|Homo sapiens electron-transferring-flavoprotein dehydrogenase (ETFDH), nuclear gene encoding mitochondrial protein, mRNA [NM_004453]	0.52882	1.00395	0.766386	0.747534	1.37733	1.06243
8	13	2157	CTTCAGGTGTCTTCTGGATTTCTGGTGATGGACAGAGAAATCTTTTTACAGTTTCAAATT	406	0	A_24_P107941	C16orf57	NM_024598	ref|Homo sapiens chromosome 16 open reading frame 57 (C16orf57), mRNA [NM_024598]	0.673175	0.700753	0.686964	0.948389	1.1667	1.05755
360	83	417	TGCTCTGGTCTAAGAGCCACCATCTGTTTACTATGTATTGTTTTGTATAAATAAACCCTC	27992	0	A_32_P50357	BU580882	BU580882	gb|in33g06.y1 Human Fetal Pancreas 1B Homo sapiens cDNA 5', mRNA sequence [BU580882]	0.8528	1.29003	1.07142	0.368895	1.7439	1.0564
53	25	171	AAGGCTATGGGGATTATGAACTCCTTCGTCAACGACATTTTCGAGCGCATTGCAGGCGAG	4019	0	A_23_P111041	HIST1H2BI	NM_003525	ref|Homo sapiens histone cluster 1, H2bi (HIST1H2BI), mRNA [NM_003525]	1.0175	0.639209	0.828354	1.22004	0.890817	1.05543
367	38	0	TGGGTAAAATGAAAGGTGTCCACATCATTAATAAGTATTTGTGTTCAGTATGAGAATGCG	28541	0	A_32_P222241	A_32_P222241	A_32_P222241	Unknown	0.725083	1.03574	0.880414	1.06758	1.00798	1.03778
205	28	217	CTTCGTCAATGACATCTTCGAGCGCATCGCCAGCGAGGCCTCCCGCCTGGCACACTACAA	15902	0	A_23_P332992	HIST3H2BB	NM_175055	ref|Homo sapiens histone cluster 3, H2bb (HIST3H2BB), mRNA [NM_175055]	0.961538	0.563491	0.762514	1.25406	0.813898	1.03398
132	73	1084	AGCAGCAGAACCAGGAGTACAAGATCCTCCTGGACATGAAGATGCGGCTGGAGCTGGAGA	10243	0	A_24_P153035	ENST00000300992	ENST00000300992	ens|cDNA FLJ61294, highly similar to Keratin, type I cytoskeletal 17 [Source:UniProtKB/TrEMBL;Acc:B4DJM5] [ENST00000300992]	0.894178	1.12027	1.00723	1.03534	1.02228	1.02881
36	77	0	GTTGAGTTGTGAGTGCTGAAAAGATCATTCATATGACCAAGATTGTGATGCTTAGATGTT	2664	0	A_32_P227158	A_32_P227158	A_32_P227158	Unknown	0.501394	0.812902	0.657148	0.936858	1.1101	1.02348
82	51	6029	TTGTATCGCCACTGTATTTGTGTACTTTAACAATCGTGTAAATAATAAATTCATAATGAC	6296	0	A_24_P318544	CSNK1D	AB209463	gb|Homo sapiens mRNA for casein kinase 1, delta isoform 1 variant protein [AB209463]	0.525503	1.0096	0.767551	0.853454	1.19246	1.02296
229	44	3488	TATGGGGGTAGATAGAAAAGGAGTTGAATCATCAGAGTAAACTGCCAGTTGCAAATTTGA	17807	0	A_23_P211039	ADAMTS1	NM_006988	ref|Homo sapiens ADAM metallopeptidase with thrombospondin type 1 motif, 1 (ADAMTS1), mRNA [NM_006988]	0.427654	0.787082	0.607368	1.03702	1.00881	1.02291
203	41	3501	GCTGCTTTCCTGGAAGACGTTTCCTTTCTTCTGTATTAATGAAGCCTGGTAAAATTAACA	15770	0	A_23_P308763	FARP1	NM_005766	ref|Homo sapiens FERM, RhoGEF (ARHGEF) and pleckstrin domain protein 1 (chondrocyte-derived) (FARP1), transcript variant 1, mRNA [NM_005766]	0.482004	0.919197	0.700601	1.12144	0.923286	1.02236
270	75	343	GCACTAAGGCCGTCACCAAGTACACCAGCTCCAAATAAATGGACGCATGTTCAAACCCAA	20969	0	A_23_P366216	HIST1H2BH	NM_003524	ref|Homo sapiens histone cluster 1, H2bh (HIST1H2BH), mRNA [NM_003524]	0.866958	0.733437	0.800197	1.24378	0.785056	1.01442
135	68	257	CTTAACCAAACGGATGAAACTCTGAGCAATGTTGAGGTGTTTATGCAATTAATATATGAC	10542	0	A_23_P161940	SCGB2A2	NM_002411	ref|Homo sapiens secretoglobin, family 2A, member 2 (SCGB2A2), mRNA [NM_002411]	0.636092	0.70594	0.671016	1.01196	1.00645	1.0092
406	83	2839	TTTATCATGTGTATATCGTCCAGAAAGTATTAAGGCTTTAGGTAGATGCAACTGGCGAAC	31578	0	A_23_P315571	RFTN1	NM_015150	ref|Homo sapiens raftlin, lipid raft linker 1 (RFTN1), mRNA [NM_015150]	0.674237	0.908858	0.791548	1.13104	0.882165	1.0066
327	65	0	CACCTCTGCTGCCTGTCTTTTAACATTGATTCTAAGCTGCATACTAATTTCAAAAATCTC	25484	0	A_32_P170178	A_32_P170178	A_32_P170178	Unknown	0.644046	1.99585	1.31995	0.894798	1.11415	1.00448
308	37	364	GAGGGCACCAAGGCCGTCACCAAGTACACCAGCTCCAAGTAAATTCTCAAGCTCTTGTCC	23857	0	A_23_P8013	HIST1H2BL	NM_003519	ref|Homo sapiens histone cluster 1, H2bl (HIST1H2BL), mRNA [NM_003519]	0.750147	0.608208	0.679177	1.08406	0.923676	1.00387
343	27	2292	GGGACACTGCAGATAAAATCACAAAAACCACTGTTATATTAAAGATTACACATTTCCTGG	26656	0	A_23_P77908	SLC47A2	NM_152908	ref|Homo sapiens solute carrier family 47, member 2 (SLC47A2), transcript variant 1, mRNA [NM_152908]	0.815027	1.4993	1.15717	0.533444	1.4696	1.00152
301	79	3684	TATGCAGTGAGGTTTGGCAAAATCTATTCCATGTGTGATTTGCTTGTAGAAACAATTTTG	23465	0	A_24_P305570	RIN2	NM_018993	ref|Homo sapiens Ras and Rab interactor 2 (RIN2), mRNA [NM_018993]	0.587873	0.703895	0.645884	0.871952	1.12853	1.00024
254	54	1447	AAAGCATTTAGGACTTCATAAAGATTTTGATCAGTGGGACTGCTTGATTGAAGGAGATGA	19682	0	A_23_P145096	PLA2G7	NM_005084	ref|Homo sapiens phospholipase A2, group VII (platelet-activating factor acetylhydrolase, plasma) (PLA2G7), mRNA [NM_005084]	0.643084	0.762368	0.702726	0.866134	1.13228	0.999205
79	52	1567	AATAAGGTCATAACTGCATTTATCATGAACACTAAAAATGTACACATTTTAGTTAATGTG	6136	0	A_32_P70273	RHOQ	NM_012249	ref|Homo sapiens ras homolog gene family, member Q (RHOQ), mRNA [NM_012249]	0.498367	0.814426	0.656396	0.741176	1.24224	0.991709
351	56	96	CAGTCGTAAGGAGAGCTACTCCGTGTATGTGTACAAGGTGCTAAAACAGGTTCACCCCGA	27323	0	A_23_P167997	HIST1H2BG	NM_003518	ref|Homo sapiens histone cluster 1, H2bg (HIST1H2BG), mRNA [NM_003518]	1.00378	0.73643	0.870107	1.18728	0.794422	0.990853
187	23	385	AAAGGCCGTCACCAAGTACACCAGCTCCAAGTGAGCTCTCGCAGCTGCCAGCAATCCAAA	14489	0	A_23_P59069	HIST1H2BO	NM_003527	ref|Homo sapiens histone cluster 1, H2bo (HIST1H2BO), mRNA [NM_003527]	0.856359	0.526992	0.691676	1.18128	0.799465	0.990373
82	15	4993	TCAACTAACGATGGGAAATGTATTACTTCCGTACACAGTGGACTGAAGTGCAATTTGTTG	6228	0	A_23_P124905	NPTX1	NM_002522	ref|Homo sapiens neuronal pentraxin I (NPTX1), mRNA [NM_002522]	0.77404	0.734618	0.754329	0.684487	1.28962	0.987054
47	21	3579	CTCCCAGCAGAGTCATCACTACCTTTGGGGCCGCAGGATCACCCAGCTTGGAACTAGATA	3527	0	A_23_P39294	PLAC2	NR_027064	ref|Homo sapiens placenta-specific 2 (non-protein coding) (PLAC2), non-coding RNA [NR_027064]	0.798021	0.598975	0.698498	0.987601	0.979643	0.983622
423	1	0	ATCAAAAACTAAACTCTAGTCATTTAAAATAATCGTAAGTTGTATATGATGATAATTGTA	32826	0	A_24_P672143	A_24_P672143	A_24_P672143	Unknown	0.543821	0.905117	0.724469	0.669974	1.29499	0.98248
514	43	316	AGCTGGCTAAGCACGCCGTGTCAGAGGGCACCAAGGCCGTCACCAAGTACACCAGCTCTA	39845	0	A_23_P42178	HIST1H2BF	NM_003522	ref|Homo sapiens histone cluster 1, H2bf (HIST1H2BF), mRNA [NM_003522]	0.825399	0.577595	0.701497	1.00271	0.961552	0.98213
370	47	4824	AAGAAGAAAGCCCTTCACCATTGTGGAATGATGCCCTGGCTTTAAGGTTTAGCTCCACAT	28715	0	A_23_P415401	KLF9	NM_001206	ref|Homo sapiens Kruppel-like factor 9 (KLF9), mRNA [NM_001206]	0.605335	0.952941	0.779138	0.733158	1.21775	0.975453
344	82	181	GAATCATGAACTCCTTCGTCAACGACATCTTTGAGCGTATCGCCGGAGAAGCGTCACGCC	26758	0	A_24_P3783	HIST1H2BM	NM_003521	ref|Homo sapiens histone cluster 1, H2bm (HIST1H2BM), mRNA [NM_003521]	0.958048	0.736883	0.847466	1.18999	0.759474	0.974734
388	37	1530	ACCACACCGAGCCCCGCAGGAAGCCGGAGCTGGTCCTGCGCGCAGAGGGCGGACTTTGGC	30104	0	A_24_P168495	CYP4F2	NM_001082	ref|Homo sapiens cytochrome P450, family 4, subfamily F, polypeptide 2 (CYP4F2), mRNA [NM_001082]	0.470586	0.829691	0.650138	0.851494	1.0966	0.974047
1	45	3526	CATCTGTTCACGTGCTTGTGTCCAGGTGTGACTTGTAAACTGTCTAGTGTTTGCATTAAA	69	0	A_23_P253052	CD99L2	NM_031462	ref|Homo sapiens CD99 molecule-like 2 (CD99L2), transcript variant 1, mRNA [NM_031462]	0.49198	0.711208	0.601594	0.954503	0.983737	0.96912
171	48	1650	CTTACCCAGGTGTTTATACTGTGTGTGTGTGAGGTCTTTAAAGTTATTGCTTTATTTGGT	13308	0	A_23_P118392	RASD1	NM_016084	ref|Homo sapiens RAS, dexamethasone-induced 1 (RASD1), mRNA [NM_016084]	0.708877	0.624215	0.666546	1.04404	0.885188	0.964612
278	83	5560	GTAGAGTGACATTACTGTGCCTTCGATTAAAATAAGTACTTTTTTGCGTGTTAAATTCAT	21616	0	A_32_P20454	COPA	NM_001098398	ref|Homo sapiens coatomer protein complex, subunit alpha (COPA), transcript variant 1, mRNA [NM_001098398]	0.345304	0.87765	0.611477	0.709929	1.21598	0.962956
55	33	2432	TCGAGATCTTATACCACTCTGTATTGGACAAAGGCTAGCACAGGGCTAGGCACCAATAAA	4191	0	A_23_P421011	KAZALD1	NM_030929	ref|Homo sapiens Kazal-type serine peptidase inhibitor domain 1 (KAZALD1), mRNA [NM_030929]	0.610235	0.745411	0.677823	0.931484	0.98949	0.960487
201	70	2599	GTTGTACTTCATGGCACTCTGATGCCTGCTGTCTCAGTGTTTGGTTATTATGCAAACAAG	15670	0	A_23_P143935	PIGZ	NM_025163	ref|Homo sapiens phosphatidylinositol glycan anchor biosynthesis, class Z (PIGZ), mRNA [NM_025163]	0.646224	1.02687	0.836549	0.893417	1.02293	0.958176
298	12	0	AAGGGACGTTGACCTGGACTGAAGTTCGCATTGAACTCTACAACATTCTGTGGGGATATA	23029	0	A_23_P8812	A_23_P8812	A_23_P8812	Unknown	0.570137	0.603823	0.58698	0.687735	1.22647	0.957101
89	78	1565	TCATGATAGCAAAATGCGTCTAGAGCAGGATTTGAAGAAACAAGCTTTGGACAACCGAGA	6973	0	A_23_P22970	PIK3R3	NM_003629	ref|Homo sapiens phosphoinositide-3-kinase, regulatory subunit 3 (gamma) (PIK3R3), transcript variant 1, mRNA [NM_003629]	0.640032	1.24406	0.942048	0.8314	1.07912	0.955262
257	37	3376	GTGGATGCCAAATGAATATCAAAACTGAAAACACATTTGTTGATATTTGTCTTGCTGTCC	19959	0	A_23_P408167	GPRASP2	NM_001004051	ref|Homo sapiens G protein-coupled receptor associated sorting protein 2 (GPRASP2), transcript variant 1, mRNA [NM_001004051]	0.632065	0.944269	0.788167	0.830228	1.06961	0.949921
236	47	2570	AGAAATTGTTCCCTTCCCCTGTGTTCAATGTTTGTAAAGATTGTTCTGTGTAAATATGTC	18280	0	A_24_P404822	APLN	NM_017413	ref|Homo sapiens apelin (APLN), mRNA [NM_017413]	0.453909	0.875472	0.66469	0.951387	0.945349	0.948368
127	15	590	AGAAAGCTGCCAAAAGTGCTGCTAAGGCTGTGAAGCCCAAGGCCGCTAAGCCCAAGGTTG	9824	0	A_23_P122443	HIST1H1C	NM_005319	ref|Homo sapiens histone cluster 1, H1c (HIST1H1C), mRNA [NM_005319]	0.766698	0.610527	0.688612	1.06421	0.831868	0.948039
378	66	0	GTTCTTGTTCTCACTCTGATCACTGTGCTGCTTCTTGTGGCATCTCAGAGAGTCATCCCT	29375	0	A_32_P148737	A_32_P148737	A_32_P148737	Unknown	0.741625	0.902732	0.822179	0.943785	0.950974	0.94738
462	59	261	GCCATCACCCATGCAGCAGAGAGTCTGGACAAACTTGGACAGTGAGTGCACCTGCTACCA	35889	0	A_32_P34138	FAM25A	NM_001146157	ref|Homo sapiens family with sequence similarity 25, member A (FAM25A), mRNA [NM_001146157]	0.719278	1.14625	0.932763	0.675689	1.21287	0.944281
126	5	3787	TGAGTAACTTATTTTGTATCAGGAATGTTTTGGTACTGTGTTTTCACTCAAACCACTGAC	9652	0	A_24_P134392	HSPA13	NM_006948	ref|Homo sapiens heat shock protein 70kDa family, member 13 (HSPA13), mRNA [NM_006948]	0.506857	0.851973	0.679415	0.576274	1.30961	0.942943
52	28	6562	GGAACCGATGGGCCATTAAACATGAACTGAACGGTTAAAAGCACAGTCTATGGAACGCTA	3861	0	A_23_P211207	ADARB1	NM_001112	ref|Homo sapiens adenosine deaminase, RNA-specific, B1 (RED1 homolog rat) (ADARB1), transcript variant 1, mRNA [NM_001112]	0.925253	0.969139	0.947196	0.971412	0.912865	0.942138
417	80	543	TTAAGGGAGCCGCCACCGCCCCAATGGGGTTGGTTTCTTTCTTCCCTGTTTTTAAAGATC	32507	0	A_24_P303874	ENST00000320778	ENST00000320778	ens|Putative uncharacterized protein C9orf62 [Source:UniProtKB/Swiss-Prot;Acc:Q8N4C0] [ENST00000320778]	0.52367	0.930041	0.726856	0.870238	1.00741	0.938823
230	1	2542	GAAGCTCCCATGTTGTTTAAAGGCTGTAATTGGAGCAGCTTTTGGCTGCGTAACTGTGAA	17727	0	A_23_P30254	PLK2	NM_006622	ref|Homo sapiens polo-like kinase 2 (Drosophila) (PLK2), mRNA [NM_006622]	0.722432	0.682327	0.702379	0.702323	1.1727	0.937514
521	38	989	TTCCGTCTTTGGTGTTTATATCTGTCTGGTTTTAGCAGGTCTCTCTGATTCCTGACCCAC	40385	0	A_23_P81484	ENST00000430036	ENST00000430036	ens|PRO2176 [Source:UniProtKB/TrEMBL;Acc:Q9P181] [ENST00000430036]	1.15444	0.874885	1.01466	0.754714	1.11963	0.937174
490	72	1496	CTAATTTCCTGCTGTGAAAACTCATCTTTCATTTTTGCCGTGGATAGGCGCTTTTATTAA	38072	0	A_23_P25253	DERA	NM_015954	ref|Homo sapiens 2-deoxyribose-5-phosphate aldolase homolog (C. elegans) (DERA), mRNA [NM_015954]	0.646614	0.994473	0.820543	0.591096	1.27851	0.934805
469	68	4547	CAGTTCTTAAACGTGTATAACTATTGTCAGACAATTTATAGGTGTTTCATCTAGTCCTGG	36515	0	A_32_P33576	OPRK1	NM_000912	ref|Homo sapiens opioid receptor, kappa 1 (OPRK1), mRNA [NM_000912]	0.869284	0.910854	0.890069	0.640479	1.22654	0.93351
155	48	3053	TTATGCTTTTGCCAACACATCTTGTAACTTAATATACTAGATGTTAAGGTTGTTAATGTA	12060	0	A_23_P8906	LRP12	NM_013437	ref|Homo sapiens low density lipoprotein-related protein 12 (LRP12), transcript variant 1, mRNA [NM_013437]	0.318425	0.886398	0.602411	0.389308	1.47646	0.932884
45	77	902	GCCTTCCAGGCCCGCCTCAAGAGCTGGTTCGAGCCCCTGGTGGAAGACATGCAGCGCCAG	3472	0	A_23_P164650	APOE	NM_000041	ref|Homo sapiens apolipoprotein E (APOE), mRNA [NM_000041]	0.827028	0.783771	0.805399	1.1687	0.696477	0.93259
188	78	2861	CACACATTAAGATGAATGTAATTATTATTCCTCTTGCTGGTCACTACCGTCGCTTTCTAT	14595	0	A_23_P99540	ZFP36L1	NM_004926	ref|Homo sapiens zinc finger protein 36, C3H type-like 1 (ZFP36L1), mRNA [NM_004926]	0.40557	0.838071	0.621821	0.640255	1.22333	0.931792
192	51	370	AGTGTGGGTTTCCAAGCTGCCTTGGGCTCTGTCTACTGTCGCAAAAGCTTTTAAAGATAT	14852	0	A_32_P212471	C1orf230	NM_001144956	ref|Homo sapiens chromosome 1 open reading frame 230 (C1orf230), mRNA [NM_001144956]	0.632418	0.819345	0.725881	0.848572	0.99815	0.923361
91	76	65	GCAGAAGAAGGACGGCAGGAAGCGCAAGCGCAGCCGCAAGGAGAGCTACTCCGTATACGT	7119	0	A_23_P40470	HIST1H2BE	NM_003523	ref|Homo sapiens histone cluster 1, H2be (HIST1H2BE), mRNA [NM_003523]	1.08622	0.729319	0.907772	1.26797	0.574603	0.921285
476	16	2316	TCCAGATGGCCAGAATGAATGTGATAGTTCAGACCAATGCCTTCCACTGCTCCTTTATGA	36882	0	A_23_P50508	PLA2G4C	NM_003706	ref|Homo sapiens phospholipase A2, group IVC (cytosolic, calcium-independent) (PLA2G4C), transcript variant 1, mRNA [NM_003706]	0.674356	0.665518	0.669937	0.904402	0.931017	0.91771
342	38	590	AGGCAGTTCACTCTCAAAGCAATGAAAATAATCTCAAACCAAACATTACAGTGGGTTTGA	26523	0	A_32_P13056	BC013657	BC013657	gb|Homo sapiens cDNA clone IMAGE:4152983, partial cds [BC013657]	0.697461	0.631902	0.664682	0.574876	1.2589	0.916889
409	57	105	GAGAGCTACTCCGTGTACGTGTACAAGGTGCTGAAGCAGGTCCACCCCGACACCGGTATC	31839	0	A_23_P402081	HIST1H2BN	NM_003520	ref|Homo sapiens histone cluster 1, H2bn (HIST1H2BN), mRNA [NM_003520]	0.950931	0.682353	0.816642	1.14768	0.681018	0.914348
15	38	1312	ATTTGTGCAGAATGATAAAGAATGTTCCTTTTAGAAGTGTGTTATGTCTGTACCTGTCTG	1032	0	A_23_P205027	ABHD13	NM_032859	ref|Homo sapiens abhydrolase domain containing 13 (ABHD13), mRNA [NM_032859]	0.648073	0.807439	0.727756	0.546666	1.28045	0.913556
252	62	0	TATGCGTGTGTTTATGTACAGAAATTTTAGTGTTTTTGTTTGTCTGTTATTGCCCAAGGC	19542	0	A_23_P17152	A_23_P17152	A_23_P17152	Unknown	0.56974	0.816371	0.693055	0.727577	1.09691	0.912242
181	61	1522	ATTAATTTTCTATGTGTTGTGTTTGTAGTCTTGTCTTAGCTCTGGACGTGAAATACTTCG	14094	0	A_23_P66682	HOXB6	NM_018952	ref|Homo sapiens homeobox B6 (HOXB6), mRNA [NM_018952]	0.409905	1.12083	0.76537	0.760958	1.06109	0.911026
469	31	0	GTTCTTTGCTTTCTCTTCTGTGTGTGTGTTGGTTTGTCCCAAAAGTCAGTTTGCAAGTTG	36450	0	A_32_P41996	A_32_P41996	A_32_P41996	Unknown	0.783127	0.678509	0.730818	0.976666	0.843361	0.910014
89	11	862	TGGTGCGTTGCTGCCACAAATGCAGGGACCTGGTAGACGAAGCAAAGGACTACCACCTCA	6848	0	A_24_P208721	KLHL18	NM_025010	ref|Homo sapiens kelch-like 18 (Drosophila) (KLHL18), mRNA [NM_025010]	0.708655	1.66674	1.1877	0.599581	1.21902	0.9093
105	85	887	GACCAGATGGTTGTGCCTTATTTTTTCTTCAAAACCGATTCAAGCTAGTCAACAGTGCCA	8241	0	A_23_P144337	CCRN4L	NM_012118	ref|Homo sapiens CCR4 carbon catabolite repression 4-like (S. cerevisiae) (CCRN4L), mRNA [NM_012118]	0.0506596	0.040657	0.0456583	1.01174	0.806038	0.908888
311	23	1086	ACGGAAGGAATCCTGTAGTTTCAGGCATAGTTTTAATGACACAGAAAACTTTGCTGCATC	24141	0	A_23_P427023	GIMAP1	NM_130759	ref|Homo sapiens GTPase, IMAP family member 1 (GIMAP1), mRNA [NM_130759]	0.879316	0.826161	0.852738	0.683624	1.12216	0.902891
12	64	1059	TCTACAAGAATAGGACTTCTTCCTCTCCTTAATCCAACATAGCAGCTGTGATGTCATTTC	792	0	A_23_P142335	PSG2	NM_031246	ref|Homo sapiens pregnancy specific beta-1-glycoprotein 2 (PSG2), mRNA [NM_031246]	0.639219	0.847724	0.743472	0.893606	0.910007	0.901806
379	52	1406	GCCTGCTATTAAGACTGCTTATCATTAATTTTTGTACACCCCACTTTTCAATATACAAGG	29506	0	A_24_P68183	C3orf50	NR_021485	ref|Homo sapiens chromosome 3 open reading frame 50 (C3orf50), non-coding RNA [NR_021485]	0.808622	1.05605	0.932335	0.613021	1.1822	0.89761
175	47	0	TTCTACTTTGGTGTGTGTGTATTGGTCTCCGGCTTATAGTTAATACCTAGAGATCTTTAA	13614	0	A_32_P9491	A_32_P9491	A_32_P9491	Unknown	0.741145	0.706576	0.723861	1.00581	0.770444	0.888127
177	29	5211	AAACCCAAACATTTTGGCATTGAATGATGGCTAAGGTGTTCCAAGTATTCCATCTTTTAA	13731	0	A_23_P205910	SLC24A1	NM_004727	ref|Homo sapiens solute carrier family 24 (sodium/potassium/calcium exchanger), member 1 (SLC24A1), mRNA [NM_004727]	0.592149	0.793909	0.693029	0.703843	1.06872	0.886283
244	23	1240	AGTCACGTGGAAGCCACGGGACTGCTCCGAAGCCGCCATAATAAAATCTGATTGTTCAGC	18841	0	A_32_P234184	HES5	NM_001010926	ref|Homo sapiens hairy and enhancer of split 5 (Drosophila) (HES5), mRNA [NM_001010926]	1.16483	1.38193	1.27338	0.692248	1.07649	0.884367
131	83	143	CAAAGAGAGCTACTCCATCTACGTGTACAAGGTGCTGAAGCAGGTCCACCCCGACACCGG	10261	0	A_24_P156911	HIST2H2BE	NM_003528	ref|Homo sapiens histone cluster 2, H2be (HIST2H2BE), mRNA [NM_003528]	0.990016	0.823508	0.906762	1.10799	0.657299	0.882642
419	26	0	GGTTAAAGTAGATGTCAATGTACTTCCCAAAGCGGCTTGAGTTGTCGTTGCGGATTGTCT	32567	0	A_24_P925901	A_24_P925901	A_24_P925901	Unknown	1.33837	0.739666	1.03902	0.652002	1.10896	0.88048
22	47	0	TTTCAGGTTCATAGATTCAAAAAATACATATATTGGGGTCGCCAAAGCTTTCATCAGGCA	1505	0	A_32_P100379	A_32_P100379	A_32_P100379	Unknown	0.66955	1.24643	0.957992	0.679642	1.0781	0.878871
223	60	964	GCTACAGCCCGACCTACAAACAGGACAAGCACTACGGATACAATTCCTACAGCGTCTCCA	17368	0	A_24_P303770	CTSB	NM_147780	ref|Homo sapiens cathepsin B (CTSB), transcript variant 2, mRNA [NM_147780]	0.944283	0.831456	0.887869	1.04518	0.712264	0.878724
404	8	5765	TCGCCTTAGCATGTTTGCTGAACACCTTGTGGAAGCAAAAATCTGAAAATGTGAATAAAA	31287	0	A_23_P258221	ABCC5	NM_005688	ref|Homo sapiens ATP-binding cassette, sub-family C (CFTR/MRP), member 5 (ABCC5), transcript variant 1, mRNA [NM_005688]	0.800176	0.839074	0.819625	0.717714	1.03515	0.87643
460	19	3127	GGAGAGAACCAGTATGAGAAGTGGGGGCAGGGCACACATTCATCTTTGTAGGAAGGTCTG	35663	0	A_23_P152047	SCAMP5	NM_138967	ref|Homo sapiens secretory carrier membrane protein 5 (SCAMP5), mRNA [NM_138967]	0.64674	1.20298	0.924858	0.708345	1.04306	0.8757
337	23	1771	GCGGTTTCGGAAGCGTCAGTGTTTCCATGTTATGGATCTCTCTGCGTTTGAATAAAGACT	26184	0	A_23_P121533	SPON2	NM_012445	ref|Homo sapiens spondin 2, extracellular matrix protein (SPON2), transcript variant 1, mRNA [NM_012445]	0.665598	1.00233	0.833963	0.635056	1.11038	0.872716
230	64	1218	AGAAATGAAGCCCGGCCCACACCCGACACCAGCCCTGCTGCTTCCTAACTTATTGCCTGG	17846	0	A_24_P61537	CKB	NM_001823	ref|Homo sapiens creatine kinase, brain (CKB), mRNA [NM_001823]	0.609422	0.993735	0.801579	0.811426	0.932562	0.871994
403	77	91	TCTGTTTTCTGCGTTTGCAGTCTTCATACTGTGATGGAAATAATGGTTATGTTACAACAG	31411	0	A_32_P82051	AI364887	AI364887	gb|qx96h02.x1 NCI_CGAP_GC6 Homo sapiens cDNA clone IMAGE:2010387 3', mRNA sequence [AI364887]	0.988119	0.830553	0.909336	0.739179	0.999924	0.869552
26	52	1134	TTCCAGTAATACTATTTCTGATAGGGGGCCATTGATTGAGGGTAGCTTGTTCGAATGCTT	1823	0	A_23_P87860	MYF5	NM_005593	ref|Homo sapiens myogenic factor 5 (MYF5), mRNA [NM_005593]	0.93045	1.24215	1.0863	0.655674	1.08337	0.86952
300	79	2590	AGTCTTCAGCCTGTTAATGATGTCTTCATGTTGAGTTTTATAGCATGACTGTTGACCTTA	23308	0	A_23_P104445	PIK3AP1	NM_152309	ref|Homo sapiens phosphoinositide-3-kinase adaptor protein 1 (PIK3AP1), mRNA [NM_152309]	1.34081	1.1888	1.2648	0.493654	1.24174	0.867696
269	1	155	CTCGGCCGCAGGCAGCTCCGCGCCGAAGCCCGCCTTCGCCAAAGTGCTCACGCCGAATCG	20837	0	A_24_P564576	C2CD4B	NM_001007595	ref|Homo sapiens C2 calcium-dependent domain containing 4B (C2CD4B), mRNA [NM_001007595]	0.517195	0.679504	0.598349	0.725895	1.00419	0.86504
397	58	6160	CTCACCCATGGGACTGTAGTGCAATTAAACCCGCGTCTAGGTGATGCTTTTAAAGTTGTA	30909	0	A_23_P394216	TECPR2	NM_014844	ref|Homo sapiens tectonin beta-propeller repeat containing 2 (TECPR2), mRNA [NM_014844]	0.315747	0.657646	0.486696	0.869752	0.857384	0.863568
14	21	718	CACTCCCTTGGAAAACAGTAAACATCATTTTGGAATGTGAACAACCAGAGACTACACAGG	853	0	A_24_P115762	CTSC	NM_148170	ref|Homo sapiens cathepsin C (CTSC), transcript variant 2, mRNA [NM_148170]	0.760509	0.597716	0.679113	0.941909	0.781916	0.861913
305	38	1067	GTGCTCTATGGGATAGCTGTTACCTTCCACTAATTTATGTCTAATACCTATAAACCTAAA	23704	0	A_32_P159574	AK124475	AK124475	gb|Homo sapiens cDNA FLJ42484 fis, clone BRACE2032182 [AK124475]	0.465296	0.757493	0.611395	0.709015	0.994732	0.851873
178	50	3977	TAATACTGGATGTATGTAAGTGTTTTACTGCACTGTATTGAATTGGTGTCTTTTGCACAG	13766	0	A_23_P22672	ENST00000394780	ENST00000394780	ens|UDP-N-acetylglucosamine transferase subunit ALG13 homolog (EC 2.4.1.141)(Glycosyltransferase 28 domain-containing protein 1) [Source:UniProtKB/Swiss-Prot;Acc:Q9NP73] [ENST00000394780]	0.457317	0.795805	0.626561	0.616643	1.08314	0.849891
2	47	628	AATGCTGCCTACTTTGTTGGCAAGTGGATGAAGAAATTTTCTGAATCAGAAACAAAAGAA	74	0	A_24_P212086	SERPINB5	NM_002639	ref|Homo sapiens serpin peptidase inhibitor, clade B (ovalbumin), member 5 (SERPINB5), mRNA [NM_002639]	0.923926	0.476953	0.700439	1.09671	0.601634	0.849174
479	30	320	GGCTAAGCATGCTGTGTCCGAGGGCACTAAGGCAGTTACCAAGTACACTAGCTCTAAATA	37222	0	A_23_P111054	HIST1H2BB	NM_021062	ref|Homo sapiens histone cluster 1, H2bb (HIST1H2BB), mRNA [NM_021062]	0.759183	0.550308	0.654746	0.915477	0.772542	0.84401
338	64	2383	AAGTTACAGCTTATCCTACCGTGTGTGTGGTTTTGGGGTTTCGTTTGGGTTTGGGTTCTT	26260	0	A_23_P154566	TOX2	NM_032883	ref|Homo sapiens TOX high mobility group box family member 2 (TOX2), transcript variant 3, mRNA [NM_032883]	0.64663	0.742238	0.694434	0.960466	0.721383	0.840924
65	31	1766	CAGTCTAGCCTGGATGACATATTTTTCGTTTTGAATTAAAAGCACTGGCTGTGTGATTTT	4987	0	A_23_P57137	C20orf29	NM_018347	ref|Homo sapiens chromosome 20 open reading frame 29 (C20orf29), mRNA [NM_018347]	0.812473	0.818483	0.815478	0.857454	0.824028	0.840741
317	73	3820	TGTGAGCACCAGACTCAAGACCATGACCTTCTTTGATCCTTGAAAATGGGAACTTTGACA	24704	0	A_23_P349321	XYLT1	NM_022166	ref|Homo sapiens xylosyltransferase I (XYLT1), mRNA [NM_022166]	0.203156	0.201204	0.20218	0.902733	0.772763	0.837748
13	56	7604	GTTTGGGGGAAAGAGATGTTTTTCTTAGTTGTCTACTTTGTTTGAACACTTTTGTTGTGG	921	0	A_23_P26674	KIAA0430	NM_014647	ref|Homo sapiens KIAA0430 (KIAA0430), mRNA [NM_014647]	0.850109	0.622561	0.736335	0.824089	0.846829	0.835459
36	82	2779	GACAGATCTGTTTCCTATGAAAACCAAACAATGATTCCACAGTCATAATGATGGCAAAAT	2674	0	A_23_P128574	ENOX1	NM_017993	ref|Homo sapiens ecto-NOX disulfide-thiol exchanger 1 (ENOX1), transcript variant 1, mRNA [NM_017993]	1.09281	1.01521	1.05401	0.733935	0.934075	0.834005
184	84	2476	TGCATGCAATTGTGTGTATGTGTGTTCTGTGTGTGCGTTTGCAAGTATATATGCACATGT	14289	0	A_23_P62070	SLC6A19	NM_001003841	ref|Homo sapiens solute carrier family 6 (neutral amino acid transporter), member 19 (SLC6A19), mRNA [NM_001003841]	0.685506	0.515975	0.60074	1.12984	0.537942	0.83389
378	75	1199	GGCCTCCGCCGCCCCGGAAGCCCTCGCCGAGCAATTCTGTATGGCTTCTATATAAATATT	29391	0	A_23_P86493	LBX1	NM_006562	ref|Homo sapiens ladybird homeobox 1 (LBX1), mRNA [NM_006562]	0.525447	0.821077	0.673262	0.764446	0.903225	0.833835
239	59	3529	GCTCCAGTAACAGAATGGAATAAGATCTATTGCCATAAATTGTAGTTAAGAACTGTAAGG	18599	0	A_24_P320665	FAM126A	NM_032581	ref|Homo sapiens family with sequence similarity 126, member A (FAM126A), mRNA [NM_032581]	0.826291	0.977207	0.901749	0.643261	1.01551	0.829387
514	45	0	TTTTTCTCTAACTTTGTCTTGTTGCCTAAAAGAAATGCCAAAGCTTCTTGACGGTAAAGG	39849	0	A_32_P23113	A_32_P23113	A_32_P23113	Unknown	1.3937	0.790286	1.09199	1.01115	0.644852	0.828001
58	82	2013	AATGCTTCAATAAATCCATTAAAACACATTCAAACTTCAGAAATAAACGTGTTCAAATAA	4442	0	A_24_P750992	AL133564	AL133564	gb|Homo sapiens mRNA; cDNA DKFZp434J186 (from clone DKFZp434J186) [AL133564]	0.565447	0.694089	0.629768	0.745097	0.909671	0.827384
78	16	5172	ATTGTCTTTTTTCCTCCTTGTATATAAGAATGTATATTTGATGCCTCATAAAAGACCTTG	5916	0	A_23_P330788	IQSEC2	NM_015075	ref|Homo sapiens IQ motif and Sec7 domain 2 (IQSEC2), transcript variant 2, mRNA [NM_015075]	0.589172	0.754306	0.671739	0.72456	0.922075	0.823317
22	54	2010	GAGACCAGTTTTCCTTTGCAGAAAATCTATACCAGATAATCGGTATAGATTGCTTTCAGA	1519	0	A_23_P118536	SLFN12	NM_018042	ref|Homo sapiens schlafen family member 12 (SLFN12), mRNA [NM_018042]	0.688125	0.80238	0.745253	0.809883	0.829252	0.819567
315	53	0	CTGGGAAAGAAAGCTGTTATGCTTAGACTTCTCTAGGTGAACTCAGAGTCTCAAAGAGGA	24504	0	A_32_P5086	A_32_P5086	A_32_P5086	Unknown	0.697562	0.662463	0.680012	0.655328	0.976183	0.815756
222	7	0	TATACAACAGAAATGTTGACAGAAATTGCTGTAGTTTAGGGTTGAAGTACTGTATGATGG	17114	0	A_24_P567502	A_24_P567502	A_24_P567502	Unknown	0.645764	0.59198	0.618872	0.803815	0.824386	0.8141
385	15	0	GCACTGGCCTTGCAGCGTAGGACCAGGACTTACTCGGGATACTGGCCTCATTCACAGTAT	29901	0	A_32_P74206	A_32_P74206	A_32_P74206	Unknown	0.764395	0.94374	0.854067	0.606136	1.02015	0.813142
384	13	743	GAGAGGCCTCGGAGAGAGGGGAAGCCGCGGAAGGAGAAGCCGCGGAAGGAGGAGAGACCT	29746	0	A_23_P397320	JSRP1	NM_144616	ref|Homo sapiens junctional sarcoplasmic reticulum protein 1 (JSRP1), mRNA [NM_144616]	0.754867	0.769425	0.762146	0.376878	1.24697	0.811925
155	2	0	TTTTTGGAGAAGTGGGCATTTGCTGGGGTTTCTCTTAGAAGAGGAGAGGGGTGTCTTAGA	11974	0	A_23_P134405	A_23_P134405	A_23_P134405	Unknown	0.682665	0.843936	0.763301	0.675926	0.947836	0.811881
101	65	339	GTGGTACTTGTTTTGCCTGTAGTAGATGGGGCCCATTTCCCGACGTTATACAATCTGTTT	7887	0	A_23_P8004	CD357714	CD357714	gb|AGENCOURT_14248665 NIH_MGC_187 Homo sapiens cDNA clone IMAGE:30403352 5', mRNA sequence [CD357714]	0.528318	0.765933	0.647126	0.97521	0.64662	0.810915
81	9	1501	ACTGTCTGCCTAGTGTGATGTGATATAGTCTTTGTCTTTCATGCTGCTGGGACAGAAAAG	6216	0	A_23_P140029	UBL3	NM_007106	ref|Homo sapiens ubiquitin-like 3 (UBL3), mRNA [NM_007106]	0.642369	0.170915	0.406642	0.838184	0.766517	0.802351
50	82	2477	GCGGGGCCAAAAAAGGAAACCAGGAGTGCCACTATGCTGACTTCTTATTCCTTTTCATAA	3807	0	A_23_P200001	NEXN	NM_144573	ref|Homo sapiens nexilin (F actin binding protein) (NEXN), mRNA [NM_144573]	-0.0161069	0.166948	0.0754207	0.879335	0.723069	0.801202
18	33	796	GATTTACACAAACCAAAATGTTGTCTGGTCGAAATTTGAAACCATCTTCTTCACCATCTC	1176	0	A_23_P68773	CECR1	NM_017424	ref|Homo sapiens cat eye syndrome chromosome region, candidate 1 (CECR1), transcript variant 1, mRNA [NM_017424]	0.803545	0.747465	0.775505	0.518816	1.0798	0.799308
336	10	3082	CTGACCTTTCTGAGTGACATGGGTGTGCCAGGCTAGACTAGGAGGTTCCGGTGTCTGGAA	26004	0	A_23_P121499	WFS1	NM_006005	ref|Homo sapiens Wolfram syndrome 1 (wolframin) (WFS1), transcript variant 1, mRNA [NM_006005]	0.688161	0.486738	0.58745	0.970861	0.619736	0.795298
339	11	642	GGTCCATTCCTTCTCTCTAATAATCATTTACTGTTCCTCAAAGAATTGTCTACATTACCC	26319	0	A_23_P145238	HIST1H2BK	NM_080593	ref|Homo sapiens histone cluster 1, H2bk (HIST1H2BK), mRNA [NM_080593]	0.833053	0.681763	0.757408	0.807881	0.781761	0.794821
93	67	2758	TGTAACCATGGAGTCTTCTGTTTCCTGGGGGAAAGGGGCATTCATGACCTGAACTTTTTA	7262	0	A_23_P422212	SLC35F3	NM_173508	ref|Homo sapiens solute carrier family 35, member F3 (SLC35F3), mRNA [NM_173508]	0.611003	0.789832	0.700417	0.692747	0.894089	0.793418
509	67	0	TCTGGAGGTGACGTCTGAGCCAATAGGTATTTGGAGTCTGGAGAAAAAGCCATGCTAATA	39594	0	A_32_P226468	A_32_P226468	A_32_P226468	Unknown	1.53659	0.92106	1.22883	0.7471	0.838868	0.792984
13	41	238	ATGCTAGTTTCCAAATGTTGTGAAGAAGTAAGAGATTACGTTGAAGAACGATCTGGCGAG	891	0	A_23_P123096	GNGT1	NM_021955	ref|Homo sapiens guanine nucleotide binding protein (G protein), gamma transducing activity polypeptide 1 (GNGT1), mRNA [NM_021955]	0.626831	0.575929	0.60138	0.897278	0.687915	0.792596
67	39	372	CCTATGTGAACAATCGAATACGAACAACAAAGTACACACTTCTGAATTTTGTGCCAAGAA	5166	0	A_24_P919399	ATP10D	NM_020453	ref|Homo sapiens ATPase, class V, type 10D (ATP10D), mRNA [NM_020453]	0.188224	0.302549	0.245387	0.764066	0.81681	0.790438
87	60	6950	ATGTATGTATTTTGATAGATATTACATGGACTAAATTTTGTCAATTTCATGTAATTTACC	6780	0	A_32_P58614	KIAA1377	NM_020802	ref|Homo sapiens KIAA1377 (KIAA1377), mRNA [NM_020802]	0.757697	1.0664	0.912048	0.337823	1.23826	0.788044
286	18	0	CTGGGAGATGTAGTTCTTAGAATATTTAAACACCAGCAAAAACTACAGTTATTAAAGAGA	22117	0	A_24_P937904	A_24_P937904	A_24_P937904	Unknown	0.834603	0.763572	0.799087	0.575182	0.991424	0.783303
14	46	1461	GGGCCACAACTATAGAATTACCACTGTTGGAATTTGGTACAAAATATGTTTTGTCTATTG	902	0	A_23_P131375	PQLC3	NM_152391	ref|Homo sapiens PQ loop repeat containing 3 (PQLC3), mRNA [NM_152391]	0.53253	0.691721	0.612125	0.686025	0.867072	0.776548
93	25	468	TATTGCCTCACCATTTCCCACGTGAAGTCTGTATTGACATTCTCATAGACCTGGGATATT	7183	0	A_23_P353667	C19orf30	NR_027148	ref|Homo sapiens chromosome 19 open reading frame 30 (C19orf30), non-coding RNA [NR_027148]	0.806054	1.08955	0.9478	0.696582	0.851622	0.774102
190	50	799	GATTGCCTTTGCACTCAGTGTAAGTTTCTGTCAGCAGTAGTTTCACCCATTTGCATGGAA	14701	0	A_23_P45524	NGFRAP1	NM_014380	ref|Homo sapiens nerve growth factor receptor (TNFRSF16) associated protein 1 (NGFRAP1), transcript variant 3, mRNA [NM_014380]	0.571171	1.05958	0.815374	0.478428	1.06613	0.77228
107	68	394	ATTGCATTGCTTGCAAAGACCTGGTACACAAACCTAGCCAATATCAAGTTGCCTTTCTTG	8368	0	A_23_P377339	C4orf36	NM_144645	ref|Homo sapiens chromosome 4 open reading frame 36 (C4orf36), mRNA [NM_144645]	0.696566	1.14626	0.921413	0.524079	1.01757	0.770823
465	68	1368	TTTTCTGTAAGGAGTGTGGTTATAGAGAGACTGTTGGAACCATGAGAAGGATGTTTCTGT	36209	0	A_23_P333029	C8orf47	NM_173549	ref|Homo sapiens chromosome 8 open reading frame 47 (C8orf47), mRNA [NM_173549]	0.476059	0.89841	0.687235	0.637571	0.887904	0.762738
62	6	2233	GGAAGGCTTCTGACGCTTGTGGCCAGACTGCAATTGCACTTATGTGTTATGCTACTAATA	4626	0	A_23_P250619	ZDHHC14	NM_153746	ref|Homo sapiens zinc finger, DHHC-type containing 14 (ZDHHC14), transcript variant 2, mRNA [NM_153746]	0.641448	0.735515	0.688481	0.687177	0.834898	0.761038
26	62	7524	CTATTTAATTTTCCTGGCCCTTGTGCAAAAAATTGTGGACTCTATCTTAGTTACAACATG	1843	0	A_32_P56874	LPP	ENST00000312675	ens|Lipoma-preferred partner (LIM domain-containing preferred translocation partner in lipoma) [Source:UniProtKB/Swiss-Prot;Acc:Q93052] [ENST00000312675]	0.420762	0.838007	0.629385	0.747334	0.767154	0.757244
261	15	0	AGAAGAAGGACGGCAAGAAAAAGCGCAGCCGCAAGGCGAGCTACTCCGTGTACTTGCACA	20234	0	A_24_P152345	A_24_P152345	A_24_P152345	Unknown	1.07478	0.655999	0.86539	0.951094	0.563278	0.757186
56	56	1822	CACTGCCAAACACCATTTTTAAAAAGGGAGTTCACTAGGAACATTCATCCAATCAATATT	4233	0	A_24_P702871	AF090887	AF090887	gb|Homo sapiens clone HQ0085 [AF090887]	0.54286	0.73618	0.63952	0.526644	0.984982	0.755813
20	77	1513	AAGTCAGAAGAGCTCATATATATAATTCTAATGTCCCACCTATGTCCATTCCATGTACCA	1410	0	A_23_P48897	CCPG1	AF011794	gb|Homo sapiens cell cycle progression restoration 8 protein (CPR8) mRNA, complete cds. [AF011794]	0.329267	0.86111	0.595189	0.519432	0.989281	0.754356
23	78	2654	ATATTCCTCCTGTTGATATTGCTGCTTTTGGAAGTTCCAACAATGACTTTATTTTGCATC	1717	0	A_23_P10873	TLR1	NM_003263	ref|Homo sapiens toll-like receptor 1 (TLR1), mRNA [NM_003263]	0.554796	0.642845	0.59882	0.709973	0.791305	0.750639
348	14	978	CGGCACCGCGGGCTTCGTGGGTCCCCCCGCCCCGCGCGTCCTGCAGAACTTCCACCCCGA	26939	0	A_23_P141699	PARD6G	NM_032510	ref|Homo sapiens par-6 partitioning defective 6 homolog gamma (C. elegans) (PARD6G), mRNA [NM_032510]	0.455762	0.716047	0.585904	0.620294	0.879354	0.749824
314	11	3029	GAAGCAGTAGATAACAATTTACGGCCAAAATCAGAATAAGAGCTTTATGTTCTGAGAAGC	24274	0	A_23_P53641	ANO6	NM_001025356	ref|Homo sapiens anoctamin 6 (ANO6), transcript variant 1, mRNA [NM_001025356]	-0.205132	-0.21685	-0.210991	0.557378	0.93869	0.748034
44	24	7093	AAGATGACATGACGTGACACCTGTATGAAAATGTGATGATTGAACTCCCTGTGTACAGCG	3210	0	A_23_P164528	WDR7	NM_015285	ref|Homo sapiens WD repeat domain 7 (WDR7), transcript variant 1, mRNA [NM_015285]	0.531804	0.655942	0.593873	0.750038	0.745	0.747519
124	36	5016	GTGTGTGTGTGATTCCACTTAGAAATTCTTAAAACCAGATTTTTCTTTCATTCCGTTTGG	9550	0	A_24_P47681	CAND1	NM_018448	ref|Homo sapiens cullin-associated and neddylation-dissociated 1 (CAND1), mRNA [NM_018448]	0.707487	0.465603	0.586545	0.910756	0.578473	0.744614
118	55	227	ATCTGGTGCAAGGCCATGGGCATCATGAACTCCTTCCTCAACGACATCTTCGAGCGCATC	9122	0	A_24_P544661	BC068044	BC068044	gb|Homo sapiens cDNA clone IMAGE:6380649, containing frame-shift errors. [BC068044]	0.887627	0.615168	0.751398	0.963839	0.522269	0.743054
377	69	1837	GGGCTGCCCTCTCCACATTATCAGTTGACAGTGTACAATGCCTTTGATGAACTGTTTTGT	29379	0	A_23_P209200	CCNE1	NM_001238	ref|Homo sapiens cyclin E1 (CCNE1), transcript variant 1, mRNA [NM_001238]	0.527484	0.736442	0.631963	0.767832	0.717367	0.7426
423	20	917	TGCCAAAAAGTGATTTCAAGAATCCAGAAGCATTTTCCAGAATTCTTTGGGGCTGTTATA	32862	0	A_23_P7099	AGA	NM_000027	ref|Homo sapiens aspartylglucosaminidase (AGA), mRNA [NM_000027]	0.612504	0.868524	0.740514	0.61334	0.868493	0.740917
155	55	1120	GCTGTATATCAGAGTGCGTATAGCACCATTCTTCCTAATTTTCAGATCAAGCTTCACAGC	12074	0	A_32_P110872	A2LD1	NM_033110	ref|Homo sapiens AIG2-like domain 1 (A2LD1), mRNA [NM_033110]	0.381716	0.892997	0.637356	0.581793	0.894303	0.738048
408	72	3279	GGCATTCTGCTGACTGTGGTGTGTGTGTGGTGATTGTGCTCCTGACCCACAAATGACTGA	31714	0	A_23_P49674	ARHGEF15	NM_173728	ref|Homo sapiens Rho guanine nucleotide exchange factor (GEF) 15 (ARHGEF15), mRNA [NM_173728]	0.726599	0.478402	0.602501	0.841197	0.631755	0.736476
90	85	353	TATGCAGTTCACATCACCAGTAATTATCTCAAACAGATCTTAAATGCTGCCTATCATGTT	6986	0	A_24_P59278	DSTYK	AF068286	gb|Homo sapiens HDCMD38P mRNA, complete cds. [AF068286]	0.616574	0.662823	0.639698	0.605225	0.865435	0.73533
522	77	915	TGGCGTGGACCTGAGCTGCATCCTGAATGAGATGCGCAACCAGTACGAGCAGATGGCAAA	40456	0	A_32_P62963	LOC400578	NR_029392	ref|Homo sapiens keratin 16 pseudogene (LOC400578), non-coding RNA [NR_029392]	0.569596	0.684446	0.627021	0.55451	0.911874	0.733192
457	42	1244	ATATAACCTTGGAATTCTATTCTAATTATGTTGTTCTGGCTGCTTGTAGTATCAGTTCGC	35549	0	A_32_P195387	C8orf83	NR_015339	ref|Homo sapiens chromosome 8 open reading frame 83 (C8orf83), non-coding RNA [NR_015339]	0.391381	0.580253	0.485817	0.438825	1.00448	0.721653
90	37	0	TTACTCAAGGGGTGTGTATGTGTGTGTCTGAACCAAGAAAGGTTGAGAGCTCCAGGTATT	6896	0	A_32_P175313	A_32_P175313	A_32_P175313	Unknown	0.765162	0.460314	0.612738	0.909977	0.531492	0.720734
178	60	0	TGGGCAGGTAATTTGGGGTGCCTCGAAGCGTTTTGGATCTCAGGCCAATGTGGGTTCCAC	13786	0	A_32_P42989	A_32_P42989	A_32_P42989	Unknown	0.616099	0.95363	0.784864	0.836903	0.600682	0.718792
9	39	6439	GGAGTTGATTAGTCTGAACAGTACTAATTAACTACAAAATAAACGTTAGTGATCAGCCTC	596	0	A_23_P377267	ENST00000489615	ENST00000489615	ens|RAB GTPase-activating protein 1-like [Source:UniProtKB/Swiss-Prot;Acc:Q5R372] [ENST00000489615]	0.674404	0.633094	0.653749	0.511674	0.925853	0.718764
7	15	1164	TGACAGCGTCAAGAAGCAGTGTTCCAGCTTGCAAACGGCCATTGCTGATGCAGAGCAGCG	408	0	A_23_P64854	KRT75	NM_004693	ref|Homo sapiens keratin 75 (KRT75), mRNA [NM_004693]	0.993034	0.706025	0.849529	0.687271	0.748409	0.71784
241	21	866	GATTCTTGGTTGTAGCAAAGTTCATGTGAATGTGGGTGAGTTTCTGTTATGAATGTGGTC	18681	0	A_23_P89030	ENST00000253461	ENST00000253461	ens|cDNA: FLJ22477 fis, clone HRC10815 [Source:UniProtKB/TrEMBL;Acc:Q9H693] [ENST00000253461]	1.095	0.975228	1.03512	0.559361	0.872098	0.71573
343	5	3027	TACAGTGTAACATTGTGTCAACATTTGCAGATTGACTGTATATGACCTTAATCTTTGTGC	26618	0	A_23_P114164	UBQLN2	NM_013444	ref|Homo sapiens ubiquilin 2 (UBQLN2), mRNA [NM_013444]	0.531622	0.654568	0.593095	0.47326	0.956354	0.714807
170	70	5542	TCCTGCATAGTCTATCTTTGTATATCTTTGAACTTTTCAAGAATAAAAAAGCTTAAAAAG	13197	0	A_24_P943263	RASA4	NM_006989	ref|Homo sapiens RAS p21 protein activator 4 (RASA4), transcript variant 1, mRNA [NM_006989]	0.603298	0.887187	0.745243	0.645034	0.77492	0.709977
89	46	2750	TCAGGGTAAATTTGTTTTTCTGAGTTTCTCGTAATGCTCATTTTTACATGCTGCTACTAG	6912	0	A_23_P91910	PLSCR4	NM_020353	ref|Homo sapiens phospholipid scramblase 4 (PLSCR4), transcript variant 2, mRNA [NM_020353]	0.496427	0.836442	0.666435	0.580163	0.834763	0.707463
345	76	427	AGAAGGCTGCTATGACTCTTTGGATGGGAGTCTGGCAAGAGGAAATTGGAAGATAAAATA	26898	0	A_23_P74778	C1orf54	NM_024579	ref|Homo sapiens chromosome 1 open reading frame 54 (C1orf54), mRNA [NM_024579]	0.543425	0.713178	0.628302	0.647422	0.766726	0.707074
54	18	1570	TCCGGTTCAGGAATCACTATGTATTTCCTTCTTGTGATAAAAATAAAATTACGAGAAGGC	4007	0	A_24_P186124	MTERFD2	NM_182501	ref|Homo sapiens MTERF domain containing 2 (MTERFD2), transcript variant 1, mRNA [NM_182501]	0.591537	0.752201	0.671869	0.452658	0.957113	0.704886
276	16	501	CCTGCAAAAGCAACTGGCACAAAGGCTGGAATTGGACCTCAGGGATTAATGAGTGTCCGG	21337	0	A_24_P252996	FOLR3	NM_000804	ref|Homo sapiens folate receptor 3 (gamma) (FOLR3), mRNA [NM_000804]	0.732226	0.76532	0.748773	0.955478	0.451135	0.703307
482	2	651	AGTTGTCTACAGACATAGAGGATTTTGTTCATCCTGGCCATGGAGATTTATCTGGGTGGG	37331	0	A_24_P398585	UNG	NM_003362	ref|Homo sapiens uracil-DNA glycosylase (UNG), nuclear gene encoding mitochondrial protein, transcript variant 1, mRNA [NM_003362]	0.629445	0.777894	0.70367	0.482884	0.918828	0.700856
54	75	1722	AGCACTCTGGTAGCTGTTAACTGCAAGTTTAGCTTGAATTAAGGGATTTGGGGGGACCAT	4113	0	A_23_P165840	ODC1	NM_002539	ref|Homo sapiens ornithine decarboxylase 1 (ODC1), mRNA [NM_002539]	1.14089	0.869588	1.00524	0.928325	0.472608	0.700467
14	63	3338	AGCTTCAAATGGAATATTTACCGACATTCCTTATACATGACAGACACTTGGCTACATGGG	935	0	A_23_P25974	TTC7B	NM_001010854	ref|Homo sapiens tetratricopeptide repeat domain 7B (TTC7B), mRNA [NM_001010854]	0.578785	0.898293	0.738539	0.691244	0.709015	0.70013
94	1	3036	GGGACAATCAGATTTCACATATTCTGTCATCTTGGCATAAGCCATTAAAAGCTTGGAGAT	7140	0	A_23_P206945	ACOX1	NM_004035	ref|Homo sapiens acyl-Coenzyme A oxidase 1, palmitoyl (ACOX1), transcript variant 1, mRNA [NM_004035]	0.504587	0.683076	0.593831	0.520141	0.871407	0.695774
415	47	1304	GTTTTCACCAGCAAGTATTTGTTGCAAACTTAATGTCATTTTCCTTAAGATGGTTACAGC	32286	0	A_24_P257348	ARL6IP5	NM_006407	ref|Homo sapiens ADP-ribosylation-like factor 6 interacting protein 5 (ARL6IP5), mRNA [NM_006407]	0.639312	0.908522	0.773917	0.344313	1.04212	0.693218
180	68	1425	AGCCCCAAGGGCGAGGTCCTCAGTGAGCACCGGATCCCACGCCGCGAGACTCCGGCCCCG	13954	0	A_32_P336712	C11orf35	NM_173573	ref|Homo sapiens chromosome 11 open reading frame 35 (C11orf35), mRNA [NM_173573]	0.434841	0.944652	0.689747	0.557698	0.827104	0.692401
363	17	4501	TTGTATTTAGAGAATGGCTCTTGCCACTGTTATGTACACACAGATCGTGTGTGTAAACAA	28188	0	A_23_P431638	FITM2	ENST00000396825	ens|Fat storage-inducing transmembrane protein 2 (Fat-inducing protein 2) [Source:UniProtKB/Swiss-Prot;Acc:Q8N6M3] [ENST00000396825]	0.777058	0.842599	0.809828	0.513213	0.871174	0.692193
56	19	3250	CCAGTGTTCACATTCACACTTAATGACTTCCTTGGCACCAATCATGTATTTCACCGTTTG	4167	0	A_23_P314070	ARHGAP1	NM_004308	ref|Homo sapiens Rho GTPase activating protein 1 (ARHGAP1), mRNA [NM_004308]	0.48894	0.855091	0.672015	0.490779	0.889345	0.690062
154	44	2700	AACACCTGAATGACTCTAAGACTGATATGTATTTTCAAGTCTAAGCTGTCTTACAGAAGA	11893	0	A_23_P141191	ZNF750	NM_024702	ref|Homo sapiens zinc finger protein 750 (ZNF750), mRNA [NM_024702]	0.792486	0.97509	0.883788	0.716991	0.639788	0.67839
206	83	3326	AGCCCTAGGCCCGAAATGACTAGCAAATATCATTTTCTGTATGAATTGTGGAACATCACA	16006	0	A_23_P34382	CLCA3P	NR_024604	ref|Homo sapiens chloride channel accessory 3 (pseudogene) (CLCA3P), non-coding RNA [NR_024604]	0.588469	1.10595	0.84721	0.511652	0.840466	0.676059
169	66	0	CTCAACCTTTCCACGGCTTTTCCATTAAACTTTACCCCAAATCCTAGTGTGATTCAACAA	13189	0	A_24_P845631	A_24_P845631	A_24_P845631	Unknown	0.336076	1.07098	0.703528	0.390003	0.958429	0.674216
226	58	886	TAAAAATCAAACCGTCACCCTTTAGTTTGCTTGAACTTTAGTAAACCACCTGCTTAGGGA	17524	0	A_23_P422724	PPIC	NM_000943	ref|Homo sapiens peptidylprolyl isomerase C (cyclophilin C) (PPIC), mRNA [NM_000943]	0.513163	0.662065	0.587614	0.646352	0.697596	0.671974
436	20	0	TGTATGTCTGGGAATGGAAGTCCTCTTCAGGGATTCAGCAAGGGCTGTACTTTTGCTTAA	33786	0	A_24_P350838	A_24_P350838	A_24_P350838	Unknown	0.647686	0.61987	0.633778	0.539018	0.801773	0.670395
340	7	1186	CAATCTGTGTCATTTTGAATATTGTTCGACTTTCACTTGGTTTTATAACCATTGGACTCC	26313	0	A_23_P142537	MBD5	BC014534	gb|Homo sapiens methyl-CpG binding domain protein 5, mRNA (cDNA clone IMAGE:3996924). [BC014534]	1.03224	0.830468	0.931353	0.46607	0.872412	0.669241
286	31	0	TTCCATCAAGAAATTCACTACAGTGTGTTGGAACAGTCTATGTACCTGACTACCACACAA	22141	0	A_24_P911482	A_24_P911482	A_24_P911482	Unknown	0.531487	0.95575	0.743619	0.439734	0.896536	0.668135
491	65	1206	GGGAAGTTTCAGCAATCAGGACAAAAGCTCTTTATCCCCCAAATTACTAGAAATCATAGC	38221	0	A_23_P39309	PSG9	NM_002784	ref|Homo sapiens pregnancy specific beta-1-glycoprotein 9 (PSG9), mRNA [NM_002784]	0.524712	0.703838	0.614275	0.73004	0.597523	0.663781
23	62	1048	TTGCAGTTTAAAATGGTGTCTGAGGTTGTACTATTTTGGCCAAGTCTGTAGAAAGCTGTC	1687	0	A_23_P62081	SCG5	NM_003020	ref|Homo sapiens secretogranin V (7B2 protein) (SCG5), transcript variant 2, mRNA [NM_003020]	0.606602	0.632301	0.619451	0.596957	0.730006	0.663482
250	10	6683	CACCTTCCACAGGTGAATGGGACGGATTCGAAGTGAGCAAAGGGATTCACAAATTATGTA	19284	0	A_23_P327069	KIAA0232	NM_014743	ref|Homo sapiens KIAA0232 (KIAA0232), transcript variant 1, mRNA [NM_014743]	0.785978	0.542086	0.664032	0.69004	0.631432	0.660736
16	67	9365	AACCAAGCATTTTGGAATGAGTCTCCTTTAGTTTCAGAGTGTGGATTGTATAACCCATAT	1090	0	A_32_P157945	DSP	NM_004415	ref|Homo sapiens desmoplakin (DSP), transcript variant 1, mRNA [NM_004415]	0.636729	0.756816	0.696772	0.741539	0.577941	0.65974
279	54	5761	GTCTGTCTGTAAGGAGATGCCATCTACTAACCAATTTGTATTGTGTTTCCAATAAATTCC	21719	0	A_23_P411431	ENST00000405592	ENST00000405592	ens|Metastasis-associated protein MTA3 [Source:UniProtKB/Swiss-Prot;Acc:Q9BTC8] [ENST00000405592]	0.374926	1.04601	0.71047	0.503537	0.81406	0.658799
343	50	1977	CAAGAAAACATAAGAGAGCCTTGGTTCATCAGTGTTAAAAAATTTTTGAAAAGGCGGTAC	26699	0	A_24_P402438	TGFB2	NM_003238	ref|Homo sapiens transforming growth factor, beta 2 (TGFB2), transcript variant 2, mRNA [NM_003238]	0.0555922	0.194605	0.125099	0.623046	0.692006	0.657526
416	36	0	TTTCCTTAGTGTGGTGATTAGGGGTGAAATGGATCCTTTGATAGGGAGTTTCTTGATGGA	32270	0	A_24_P510515	A_24_P510515	A_24_P510515	Unknown	0.626365	0.839224	0.732794	0.431769	0.880828	0.656298
126	84	4640	TAGGCCAAAGTAACAGACTCAAGAGTTATTGTACATTACTGACCACGCTCATTTGTTCAA	9798	0	A_23_P93442	SASH1	NM_015278	ref|Homo sapiens SAM and SH3 domain containing 1 (SASH1), mRNA [NM_015278]	0.402784	0.790138	0.596461	0.583141	0.720439	0.65179
512	60	0	CCCCACCCCGGACCCACGAGGGATGATCTGCCGACACCTCACCCCGGACCCACGAGGGAT	39732	0	A_24_P401663	A_24_P401663	A_24_P401663	Unknown	0.513057	1.01171	0.762381	0.668437	0.632523	0.65048
173	54	894	GTTATTATATGTGTGATGGTTTTCTGTCTAATTCTATGGAAATGGAAGAAGAAGAAGCGG	13474	0	A_23_P109988	CD86	NM_006889	ref|Homo sapiens CD86 molecule (CD86), transcript variant 2, mRNA [NM_006889]	0.421519	0.577956	0.499738	0.544855	0.751051	0.647953
10	24	5010	GCTTCAGACGATCTTGAGTCTCCCATCATGGGAAAAAATTGTAGCAGGCAGGGTAAACAT	567	0	A_23_P126313	ADCY10	NM_018417	ref|Homo sapiens adenylate cyclase 10 (soluble) (ADCY10), mRNA [NM_018417]	0.480967	0.898999	0.689983	0.57625	0.717144	0.646697
440	73	966	TCCATCTGGAGTACTTTGAAGAAGCCATGAACTACTTGCTCAGTCATCCCGAGGTAAAAG	34193	0	A_24_P301195	ACOT2	NM_006821	ref|Homo sapiens acyl-CoA thioesterase 2 (ACOT2), nuclear gene encoding mitochondrial protein, mRNA [NM_006821]	0.338647	0.200961	0.269804	0.681154	0.608038	0.644596
258	41	1620	GTGAGGAGTGCAGGCTGAATGGCGAAGGCGTTGGACAAGTCAACATCTCTGTGGTGCAGT	19968	0	A_23_P87653	KRT6A	NM_005554	ref|Homo sapiens keratin 6A (KRT6A), mRNA [NM_005554]	1.04804	0.823952	0.935998	0.641027	0.645216	0.643122
338	33	2595	ATTCTGTGGTACAACCCAGGGGTAAACTATTATTCCAGTAGTCAGTACACTTTTCTAGAT	26201	0	A_23_P12896	FANCF	NM_022725	ref|Homo sapiens Fanconi anemia, complementation group F (FANCF), mRNA [NM_022725]	0.641445	0.795005	0.718225	0.450099	0.835719	0.642909
243	32	1131	CAGCCTCTGTGTTTCTTTCCCTGGTCCTGAACTGTGGAAATGCCATTAAACTCTCTCTAT	18857	0	A_23_P165130	MPV17L2	NM_032683	ref|Homo sapiens MPV17 mitochondrial membrane protein-like 2 (MPV17L2), nuclear gene encoding mitochondrial protein, mRNA [NM_032683]	0.617678	0.574318	0.595998	0.715458	0.568967	0.642212
77	72	1140	CCACACTGAATGTAGTCTTTCAGTACGAGACAAAGTTTCTTAAATCCCGAAGAAAAATAT	6019	0	A_24_P175347	DERL1	NM_024295	ref|Homo sapiens Der1-like domain family, member 1 (DERL1), transcript variant 1, mRNA [NM_024295]	0.378553	0.91017	0.644362	0.526934	0.756624	0.641779
3	19	2114	ACCTTCCCTAGTTCTTTGCATTCGTCCTTAGAATACTGTATTGTTACAGCTGAAAGACAG	146	0	A_23_P85015	MAOB	NM_000898	ref|Homo sapiens monoamine oxidase B (MAOB), nuclear gene encoding mitochondrial protein, mRNA [NM_000898]	0.997672	1.37094	1.18431	0.570451	0.711957	0.641204
50	39	1269	TGCTCAGCTATGTCAATGGTCTTCCCCCAGTCTGATGTGTGTAATAAATGGTCACTGTCA	3726	0	A_23_P350074	C19orf46	NM_001039876	ref|Homo sapiens chromosome 19 open reading frame 46 (C19orf46), mRNA [NM_001039876]	0.55897	0.801461	0.680215	0.513649	0.760614	0.637132
16	37	1675	TTCTTCAACAGGAGAATTTTACTGTGTTTCTTTTGGTTCCATTGTTTGGAGACATTCCTG	1031	0	A_23_P169470	CDK9	NM_001261	ref|Homo sapiens cyclin-dependent kinase 9 (CDK9), mRNA [NM_001261]	0.630911	0.677928	0.65442	0.520159	0.75398	0.637069
13	38	890	GCTGAGCCAAGTGCAGACCCACGTGTCTAACACCAATGTGGTGCTGTCCATGGACAACAA	885	0	A_24_P391625	KRT79	NM_175834	ref|Homo sapiens keratin 79 (KRT79), mRNA [NM_175834]	0.798368	0.60788	0.703124	0.681684	0.587378	0.634531
148	63	2575	GATGATCAAAATTGAAGACACATTCAGAGGTTTGATTGGTTGAGATTAACTGGTGTGGTG	11466	0	A_24_P57528	SLC39A11	NM_139177	ref|Homo sapiens solute carrier family 39 (metal ion transporter), member 11 (SLC39A11), transcript variant 2, mRNA [NM_139177]	0.614462	0.671688	0.643075	0.786386	0.479407	0.632896
176	23	1676	AACCACGTTCTAAACCAAGTTTTTAATCTTCTTGGGGCTCGTAATTACCTTTCACTTTAA	13574	0	A_23_P321354	TMEM71	NM_144649	ref|Homo sapiens transmembrane protein 71 (TMEM71), transcript variant 1, mRNA [NM_144649]	0.664865	0.596181	0.630523	0.346472	0.918062	0.632267
290	55	4500	AGCCTTTCTCAGGGGACTGTCATTGAAAAGGAAACGTTTGATGTCTGTGTCAGCTGTCTT	22496	0	A_23_P300150	NFATC1	NM_172387	ref|Homo sapiens nuclear factor of activated T-cells, cytoplasmic, calcineurin-dependent 1 (NFATC1), transcript variant 3, mRNA [NM_172387]	0.465184	0.753808	0.609496	0.525505	0.738435	0.63197
30	56	301	AGGTTCGAGTTCTGACCGTCACTTACTGGTGGTAATGATGGTACTAGATGTCAGAGTCAA	2142	0	A_24_P931768	AW405469	AW405469	gb|UI-HF-BL0-adh-c-11-0-UI.r1 NIH_MGC_37 Homo sapiens cDNA clone IMAGE:3061628 5', mRNA sequence [AW405469]	0.8456	1.07109	0.958347	0.50246	0.760597	0.631529
153	28	826	AGTCATGAAGTTGTTCATCACTCGTGAAGAATTACCTTTATTGCTAAGGATTTATCTTGC	11861	0	A_32_P775679	U22172	U22172	gb|Human DNA damage repair and recombination protein RAD52 pseudogene mRNA, partial cds [U22172]	0.898949	0.650043	0.774496	0.479745	0.777947	0.628846
136	4	1790	AATGGAACTCTTGAGGACTTTAGCCAGGTGTATATAATAAAGGTACTTTTGTGCTGCATT	10430	0	A_24_P354954	CCDC126	NM_138771	ref|Homo sapiens coiled-coil domain containing 126 (CCDC126), mRNA [NM_138771]	0.737722	0.536791	0.637257	0.524488	0.733087	0.628788
65	18	2020	GAAAGGTGATAGCATTAAATGTTCATCTAGAGTTAATAGTGGGAGGAGTAAAGGTAGCCT	4962	0	A_23_P9232	GCNT1	NM_001490	ref|Homo sapiens glucosaminyl (N-acetyl) transferase 1, core 2 (beta-1,6-N-acetylglucosaminyltransferase) (GCNT1), transcript variant 2, mRNA [NM_001490]	0.873103	0.46495	0.669027	0.788335	0.464791	0.626563
138	66	1953	ATAGTGTTGTGTAGCTTAATCCTTCTGAAGTCTTTTTGTCATGTAGCTATTAATCTGTGG	10695	0	A_23_P125705	NAP1L2	NM_021963	ref|Homo sapiens nucleosome assembly protein 1-like 2 (NAP1L2), mRNA [NM_021963]	0.611972	0.635251	0.623611	0.559664	0.688101	0.623882
218	71	181	TGGAAATGGATGCCACTTCTGCTGCTTCTGGTCTGTGTAGCCACCATGTGCAGTGCCCAG	16917	0	A_24_P32935	FOLR2	NM_000803	ref|Homo sapiens folate receptor 2 (fetal) (FOLR2), transcript variant 1, mRNA [NM_000803]	0.438288	0.733308	0.585798	0.567398	0.675565	0.621482
75	77	2590	GACTCCCTACTATGTCCTAGGAATTTGGTATTGGTTTGATCCTGAAATGTTAAACAGGTT	5874	0	A_23_P155796	GNRHR	NM_000406	ref|Homo sapiens gonadotropin-releasing hormone receptor (GNRHR), transcript variant 1, mRNA [NM_000406]	0.801025	0.699773	0.750399	0.563001	0.663715	0.613358
308	54	2443	ATGAGAGCAGCACATCCCACCATTTACAATATTCGTATATCTTTCTGCAAATATGGCTCT	23887	0	A_23_P2573	TMEM117	NM_032256	ref|Homo sapiens transmembrane protein 117 (TMEM117), mRNA [NM_032256]	0.496598	0.735735	0.616166	0.346924	0.872954	0.609939
406	42	932	CCATGGAATAACTTTTTGAAACCCAGATTATCTGGCTACTTAGATGATAGTCTTCCTGTT	31503	0	A_32_P179590	ENST00000442408	ENST00000442408	ens|cDNA FLJ37906 fis, clone COLON2004318 [Source:UniProtKB/TrEMBL;Acc:Q8N9A9] [ENST00000442408]	1.08624	0.604714	0.845475	0.458611	0.760363	0.609487
238	16	4796	AAATGGAAAATTTTCTCCTCGGTTTGCTAGTATCTTGGGTGTATTCTCTCTAAGTGTAGC	18374	0	A_32_P163858	SCD	NM_005063	ref|Homo sapiens stearoyl-CoA desaturase (delta-9-desaturase) (SCD), mRNA [NM_005063]	0.640394	0.809476	0.724935	0.488509	0.730346	0.609428
495	35	1440	GGGATGCCTTACTTTGCACTTAATTTAATAAGGGCATTCTCGGAGGAGTAGACGTTTAAT	38481	0	A_23_P332190	IRF8	NM_002163	ref|Homo sapiens interferon regulatory factor 8 (IRF8), mRNA [NM_002163]	0.534461	0.843247	0.688854	0.515739	0.701446	0.608592
43	2	1141	ACAGTATTAAATGGCACCTGATTTTGTGTTAAATTTTAGTTCCCTGTTGTTTAATGCCCC	3170	0	A_32_P87872	IMMP2L	NM_032549	ref|Homo sapiens IMP2 inner mitochondrial membrane peptidase-like (S. cerevisiae) (IMMP2L), nuclear gene encoding mitochondrial protein, mRNA [NM_032549]	0.706125	0.608853	0.657489	0.571112	0.639744	0.605428
120	49	2673	ATTTAGTGCCAAATGTATTCCATTTTAAAAGTAAGCCAGAGTGAGTCAAGGCATATACAC	9268	0	A_23_P324994	KLHL7	NM_018846	ref|Homo sapiens kelch-like 7 (Drosophila) (KLHL7), transcript variant 2, mRNA [NM_018846]	0.613985	0.83499	0.724487	0.455007	0.752449	0.603728
38	61	0	TGGCCTTTTCACCCAGAGAAAAAGGACAGGCTCATGGGTACACTGTGCTGGGATGACGGG	2795	0	A_24_P915522	A_24_P915522	A_24_P915522	Unknown	0.502426	0.753288	0.627857	0.386304	0.817332	0.601818
465	60	501	CTGAGACTTCACCTGTATTATTCCTAAGACTTTTGTGAATAATCCTTAAAGTAGTGACTC	36193	0	A_24_P926150	BQ695043	BQ695043	gb|1001186 Human Fat Cell 5'-Stretch Plus cDNA Library Homo sapiens cDNA 5', mRNA sequence [BQ695043]	0.923377	0.786113	0.854745	0.38678	0.815521	0.60115
496	16	0	CAGGAGTAATAAGAAACCAGCTAAACTTCTAAACCATTTTTAAAGGATGCGTGTGAGCTG	38446	0	A_24_P175589	A_24_P175589	A_24_P175589	Unknown	0.42396	0.755502	0.589731	0.435271	0.762262	0.598767
249	30	1564	TAAAACCTGTTCTCTTTAATCAGCTTAAAATCCAAAGTGTCATATTTACTGGTCCTGGAG	19321	0	A_23_P217447	LAMP2	NM_002294	ref|Homo sapiens lysosomal-associated membrane protein 2 (LAMP2), transcript variant A, mRNA [NM_002294]	0.260488	0.752936	0.506712	0.402507	0.79009	0.596299
294	57	2090	CCCAAATGCCTAGAACATCACATAAGGCACTAAATGCCTCATGTTTTACTGACGGGAATT	22807	0	A_24_P303127	GAPT	NM_152687	ref|Homo sapiens GRB2-binding adaptor protein, transmembrane (GAPT), mRNA [NM_152687]	0.854141	1.01446	0.934302	0.226233	0.965831	0.596032
399	27	4759	TTATGCAGTATTTTAATACCTACATAAGTCTATTCCATTATTATATTTTGCGCTTGGCAT	31008	0	A_24_P231104	LEPR	NM_001003679	ref|Homo sapiens leptin receptor (LEPR), transcript variant 3, mRNA [NM_001003679]	0.683045	1.12646	0.904751	0.431306	0.76059	0.595948
296	81	3921	ACTAACACACAGGCACTCAATGAATGAGTGAAGGAAATAAAAGTCACCCCGTTGGTGAGA	22999	0	A_23_P11025	ZNF185	NM_007150	ref|Homo sapiens zinc finger protein 185 (LIM domain) (ZNF185), mRNA [NM_007150]	0.876203	0.833716	0.85496	0.782082	0.408211	0.595147
160	56	0	AGCTCAAGCTGCCAATCACGGTATTTTCCCTAAAATGTTCCCTTCCCAAAATGGAAACCT	12391	0	A_32_P161667	A_32_P161667	A_32_P161667	Unknown	0.561433	0.975721	0.768577	0.422106	0.761706	0.591906
166	75	367	AAGGAAGTAAGGTACACCTCCTTGGTCAAGTACGACTCCGAGAGGCACTTCATCGACGAC	12897	0	A_24_P32151	FAM101B	NM_182705	ref|Homo sapiens family with sequence similarity 101, member B (FAM101B), mRNA [NM_182705]	0.11028	-0.140962	-0.0153413	0.815457	0.35633	0.585894
15	60	3271	GACAAGGCAACCATCTGGCTTATGCTATATAATACTTCATTTAAAGAAGAAAGGAAAAGC	1075	0	A_24_P114255	MBOAT2	NM_138799	ref|Homo sapiens membrane bound O-acyltransferase domain containing 2 (MBOAT2), mRNA [NM_138799]	0.542868	-0.00717326	0.267847	0.980066	0.187388	0.583727
518	45	2022	TGGGAATGTGTTGCTGTTACTTGTAATGTCAAGTTTATCTGTTAAATATGTCCAAAAGGC	40128	0	A_23_P11244	PJA1	NM_022368	ref|Homo sapiens praja ring finger 1 (PJA1), transcript variant 3, mRNA [NM_022368]	0.720361	1.06304	0.891701	0.337982	0.821441	0.579711
15	22	2566	TATCCAGCTAGTAGTAATGAAGTCAGGTCTTGAACCCCGGTTCTGCTGACTGAATTGGAT	1001	0	A_23_P117286	CLN5	NM_006493	ref|Homo sapiens ceroid-lipofuscinosis, neuronal 5 (CLN5), mRNA [NM_006493]	0.665433	0.351436	0.508435	0.606687	0.547137	0.576912
177	52	1277	AGGCCGAGGTGCCACCGACCGCGCCGCCCCTCCTGCTTGCACCTCTCCCGGCGGCGGCCC	13769	0	A_24_P235098	FOXQ1	NM_033260	ref|Homo sapiens forkhead box Q1 (FOXQ1), mRNA [NM_033260]	0.344059	0.6337	0.488879	0.551487	0.577324	0.564406
222	80	1395	TGCCCCTCACTTCCTTTAGGGCAAATAACACAGCAGAACCACGTGGGTATTTTAGTACTT	17254	0	A_24_P11640	TMEM150A	NM_153342	ref|Homo sapiens transmembrane protein 150A (TMEM150A), transcript variant 2, mRNA [NM_153342]	0.0885182	0.406682	0.2476	0.605824	0.507727	0.556775
60	57	1628	GGCCAATGAACTGATCAAGGAGGGCCAAATCCAGAAACTGTCAGCCAAGAACGGCACCCC	4560	0	A_23_P134980	FGD3	NM_033086	ref|Homo sapiens FYVE, RhoGEF and PH domain containing 3 (FGD3), transcript variant 2, mRNA [NM_033086]	0.191419	0.0747847	0.133102	0.645715	0.457542	0.551629
21	9	2103	GTAGTCTTGTGAAGAAAAGTTGAATACTGTTTTGTTTTCATCTCAAGGGGTTCCCTGGGT	1430	0	A_23_P166100	TMX4	NM_021156	ref|Homo sapiens thioredoxin-related transmembrane protein 4 (TMX4), mRNA [NM_021156]	0.534692	0.573596	0.554144	0.379458	0.716058	0.547758
26	65	4232	TTCAAGTAGCTTTCTCTGGGGGAAAAAGTACCACTTGGACACTTAAAGGAATTGGGATTT	1849	0	A_23_P7282	ELMOD2	ENST00000323570	ens|ELMO domain-containing protein 2 [Source:UniProtKB/Swiss-Prot;Acc:Q8IZ81] [ENST00000323570]	0.305004	0.360577	0.332791	0.429879	0.605577	0.517728
142	71	3591	AACCAAGTGCATATAAGATGCCCTGAAAAGAGTAACAAAGTATGCTTTGCCTGTTTCCAC	11010	0	A_32_P41070	TMCC1	NM_015008	ref|Homo sapiens transmembrane and coiled-coil domain family 1 (TMCC1), transcript variant 2, mRNA [NM_015008]	0.107077	0.10353	0.105304	0.867837	0.161563	0.5147
87	54	3352	TCCCTTTAGCACGTTTAAAGTTCTGTGTATTTAATTGTAAACTGTACTAGTCTGTGTGGG	6768	0	A_24_P97703	PAM	NM_000919	ref|Homo sapiens peptidylglycine alpha-amidating monooxygenase (PAM), transcript variant 1, mRNA [NM_000919]	0.72796	0.461668	0.594814	0.666484	0.289537	0.47801
12	12	3313	TGCACAGATGGAAATTTAAAAAGAAAACAAGCAGTATGACTCAAGTGGTGTTTTTCACAG	689	0	A_24_P113636	C6orf35	NM_018452	ref|Homo sapiens chromosome 6 open reading frame 35 (C6orf35), mRNA [NM_018452]	0.271449	-0.183791	0.0438287	0.461322	0.392467	0.426895
55	77	30	TTTGTTTGTTTTCTCGTGAGCTTAGGCCGCTGGTTTTGGTGATTTTTGTCTGATTGCAAT	4273	0	A_23_P372860	HIST1H2AC	NM_003512	ref|Homo sapiens histone cluster 1, H2ac (HIST1H2AC), mRNA [NM_003512]	0.0501136	0.216266	0.13319	0.570081	0.270357	0.420219
34	80	2900	TCCCTAGAGACTACCTAGTTGTAGTGTGACCTACATTTATAATTATTGTCATGTCCGAAT	2511	0	A_24_P288722	CASK	NM_003688	ref|Homo sapiens calcium/calmodulin-dependent serine protein kinase (MAGUK family) (CASK), transcript variant 1, mRNA [NM_003688]	0.482201	0.358044	0.420122	0.466802	0.345368	0.406085
67	80	4041	CCGGTGCTCCACCTGGTTGCGCTCAACAGCCCCCTGTCAGGCGGCATGCGGGGCATCCGC	5243	0	A_24_P57426	COL18A1	NM_030582	ref|Homo sapiens collagen, type XVIII, alpha 1 (COL18A1), transcript variant 1, mRNA [NM_030582]	0.361779	0.216449	0.289114	0.585693	0.218688	0.402191
446	59	267	GACAACACTTCTGAACTATATTTTGACAGAGCAACATAGTAAAAGAGTAGCGGTCATTTT	34642	0	A_32_P35220	CBWD5	NM_001024916	ref|Homo sapiens COBW domain containing 5 (CBWD5), mRNA [NM_001024916]	0.14087	0.0344698	0.0876697	0.371834	0.401548	0.386691
116	41	7288	ACAAGAGTATGGGATACCCTCCTAACCATACCGGTAGTTGTCAGTTTTATTTAAAGTGGG	8940	0	A_32_P171152	PLEKHM3	NM_001080475	ref|Homo sapiens pleckstrin homology domain containing, family M, member 3 (PLEKHM3), mRNA [NM_001080475]	0.346364	-0.0142618	0.166051	0.688667	0.0713057	0.379986
19	49	4764	ATAGGACAGATCCCATCTCCTCCACCCAATACATTATTAGACTGAACTGTGACCTGAAAT	1356	0	A_23_P200838	KMO	NM_003679	ref|Homo sapiens kynurenine 3-monooxygenase (kynurenine 3-hydroxylase) (KMO), mRNA [NM_003679]	0.0482759	0.280787	0.164531	0.357975	0.38584	0.371907
182	78	498	CACATGTGGGGCATGGAACAAGTTCCTTGTGGACCCAGAAGGGACACAAGCAGGTGTGCT	14126	0	A_32_P444104	LOC284454	AL832183	gb|Homo sapiens mRNA; cDNA DKFZp686D0720 (from clone DKFZp686D0720) [AL832183]	-0.342068	-0.397004	-0.369536	0.319354	0.40386	0.361607
78	47	1166	TGGAGGTGTGAGCAGAGACTGGATTGGCGTCCCCAGGAAGCTGTATAAGCCAGGTGCTAA	5972	0	A_24_P228027	CYB5D2	NM_144611	ref|Homo sapiens cytochrome b5 domain containing 2 (CYB5D2), transcript variant 1, mRNA [NM_144611]	0.233519	0.288438	0.260979	0.523174	0.190878	0.357026
36	16	1004	CTTAGCTTGTACTTTGGACGCGTTTCTATAGAGGTGACATGTCTCTCCATTCCTCTCCAA	2549	0	A_24_P379820	ITM2C	NM_030926	ref|Homo sapiens integral membrane protein 2C (ITM2C), transcript variant 1, mRNA [NM_030926]	0.590082	0.0299451	0.310013	0.575144	0.137712	0.356428
383	71	533	CAATGGGAAGTAAAGAAGATCAACAACGCTCACACCATTGGCTGCAATGCCGTCAGCTGG	29850	0	A_24_P214506	SEC13	NM_183352	ref|Homo sapiens SEC13 homolog (S. cerevisiae) (SEC13), transcript variant 1, mRNA [NM_183352]	0.351867	0.274734	0.313301	NA	0.342805	0.342805
159	85	4207	ACCTTGAATGAGACCCTCAAAATCCATGAAAGAATCCATACTGGAGAAAAGCGTTACCAC	12439	0	A_23_P212025	ZBTB38	NM_001080412	ref|Homo sapiens zinc finger and BTB domain containing 38 (ZBTB38), mRNA [NM_001080412]	-0.0570893	-0.04499	-0.0510396	0.593477	0.085036	0.339257
134	28	2433	TGTGATCATCAGCAATAAAGATATAATAACTCTGTTTTCTTAGCCTGTATAGAGGAGAGG	10320	0	A_24_P266048	FAM134B	NM_001034850	ref|Homo sapiens family with sequence similarity 134, member B (FAM134B), transcript variant 1, mRNA [NM_001034850]	0.533962	0.312489	0.423225	0.302652	0.351546	0.327099
229	51	393	CCCGGAGACGGCGACCCTCCTGCGCGCCGCCTGCGCCAACAACGTGGGGCTGCTGCGGAC	17820	0	A_24_P83799	ANKRD33B	NM_001164440	ref|Homo sapiens ankyrin repeat domain 33B (ANKRD33B), mRNA [NM_001164440]	0.348275	0.597953	0.473114	0.226208	0.370414	0.298311
30	6	733	TGGTACAAGGATTCTCTTCTTTTGGATAAAGACAATGAGAAATTTCTAAGTGTGAGGGGG	2045	0	A_24_P63019	IL1R2	NM_004633	ref|Homo sapiens interleukin 1 receptor, type II (IL1R2), transcript variant 1, mRNA [NM_004633]	0.637406	0.398221	0.517814	0.12422	0.472236	0.298228
202	59	2045	TGCTCAATAAGCAAAAGTGGTCGGTGGCTGCTGTATTGGACAGCACAGAAAAAGATTTCC	15649	0	A_23_P79842	PIGT	NM_015937	ref|Homo sapiens phosphatidylinositol glycan anchor biosynthesis, class T (PIGT), mRNA [NM_015937]	0.765107	0.450285	0.607696	0.526183	0.06581	0.295997
35	25	5031	GATTTCCTGGTAAGATCATTGGATTTACAGAATACAAAAATGTACGGGATGGAATAAACC	2565	0	A_24_P588897	SLCO3A1	NM_013272	ref|Homo sapiens solute carrier organic anion transporter family, member 3A1 (SLCO3A1), transcript variant 1, mRNA [NM_013272]	0.0494623	0.194451	0.121956	0.162603	0.416398	0.289501
9	38	778	AAGACCACCGCAGGATGGGCAGCAGAGCTCTGACCTAAGAAGCTGGACTTTTGGGCAGTC	594	0	A_23_P35597	C10orf10	NM_007021	ref|Homo sapiens chromosome 10 open reading frame 10 (C10orf10), mRNA [NM_007021]	0.0395078	0.0986365	0.0690721	0.357414	0.163544	0.260479
155	24	1069	ATGGTAATTTTCTACTTTCCTTCTAAAATGCTTAGTATTGAACAAATAGAATATCCTAAT	12014	0	A_24_P637257	LOC550643	BX537532	gb|Homo sapiens mRNA; cDNA DKFZp686L07201 (from clone DKFZp686L07201). [BX537532]	0.0120289	0.232601	0.122315	0.0981135	0.418581	0.258347
178	15	3157	CACTCCACTAATGCTGTCTCAGTGTTTTCTCTCTCTCTCTTTCGAGCTTGCACTCCGGTA	13708	0	A_24_P40061	LENG8	NM_052925	ref|Homo sapiens leukocyte receptor cluster (LRC) member 8 (LENG8), mRNA [NM_052925]	0.128318	-0.166012	-0.0188468	0.248636	0.243937	0.246286
309	83	4528	TGAAGTCCAGTGGCAGGTGTTTGTCCCCAGTGCTGAGAGCAGAGAGAAGCTCATCTCGCT	24093	0	A_24_P405621	NISCH	NM_007184	ref|Homo sapiens nischarin (NISCH), mRNA [NM_007184]	-0.174972	-0.0292174	-0.102095	0.364198	0.118048	0.241123
126	77	3034	CTGGACCTGGACCTACAGCGGGGACTTAAATGCCTTCTTATCCAATATATCTTCTCAGAT	9785	0	A_23_P78302	NFE2L1	NM_003204	ref|Homo sapiens nuclear factor (erythroid-derived 2)-like 1 (NFE2L1), mRNA [NM_003204]	-0.136497	-0.171609	-0.154053	0.577725	-0.0997717	0.238977
137	77	3036	TTTGTGTATCAAGTCCCACTATCAAGGATAAGCCAGTCCAGATTCGGCCTTGGAATCTCA	10714	0	A_24_P58740	CPEB4	NM_030627	ref|Homo sapiens cytoplasmic polyadenylation element binding protein 4 (CPEB4), mRNA [NM_030627]	0.239359	0.095641	0.1675	0.334035	0.119722	0.226878
9	37	812	AACACTGCTGCTCCAGTGCAGGAGACTTTACATGGATGCCAACCGGTCACCCAGGAGGAT	592	0	A_23_P57036	CD40	NM_001250	ref|Homo sapiens CD40 molecule, TNF receptor superfamily member 5 (CD40), transcript variant 1, mRNA [NM_001250]	0.169227	-0.153863	0.00768185	0.294848	0.149397	0.222122
134	66	882	GCGTATGCGGACATCCTGCTCTGGGCCTTCGACGACACCTTTTTTAACCTAACGCTCAAG	10387	0	A_24_P279172	B3GNT9	NM_033309	ref|Homo sapiens UDP-GlcNAc:betaGal beta-1,3-N-acetylglucosaminyltransferase 9 (B3GNT9), mRNA [NM_033309]	0.234811	0.175595	0.205203	0.339342	0.0959921	0.217667
410	16	453	CCGGAGTCTTCGTTTATCAGCCTTCAGTTGAAACATACAATCAGCTGTTGCATCTTGCTT	31770	0	A_23_P29422	GYG1	NM_004130	ref|Homo sapiens glycogenin 1 (GYG1), mRNA [NM_004130]	0.183331	0.132601	0.157966	0.126156	0.254393	0.190274
32	84	6261	TATTGTTTTCTTCCTTGAATTTTCTCTAGAAATGCAGAAATTAGGAAGGTGATGGGTCTG	2358	0	A_24_P213478	SEMA6A	NM_020796	ref|Homo sapiens sema domain, transmembrane domain (TM), and cytoplasmic domain, (semaphorin) 6A (SEMA6A), mRNA [NM_020796]	0.183077	0.137879	0.160478	0.270198	0.101564	0.185881
95	77	1996	GCCTGACACTTTCATCAGACAGCAGATTATGGCTCTCCGTGTGATGACCAACAAACTAAA	7436	0	A_23_P371682	GPC6	NM_005708	ref|Homo sapiens glypican 6 (GPC6), mRNA [NM_005708]	-0.00473001	0.506984	0.251127	0.134625	0.226811	0.180718
334	76	2153	CGTTGTTTGTTGAATAAATAGATCTACCATAATATGCCACATAATGCATATAGGGGATGG	25969	0	A_24_P926859	SEC24D	AK000709	gb|Homo sapiens cDNA FLJ20702 fis, clone KAIA2174. [AK000709]	0.0505497	0.139392	0.094971	0.0687619	0.277105	0.172933
343	39	2312	GGGAATCAATTGACATCTATGGAACTTCTGTTATGGTTCAGGTACTATAAACTGTGGAGG	26679	0	A_32_P231941	C17orf108	BC042947	gb|Homo sapiens cDNA clone IMAGE:4797785 [BC042947]	0.211166	0.0313382	0.121252	0.144056	0.150156	0.147106
152	45	3900	TCTCACTTGTTCAAGTACAGGCACACTGTTCAACCGCATGGTATCTTTCTGTTGTGTGAC	11734	0	A_23_P21230	TRIM37	NM_015294	ref|Homo sapiens tripartite motif-containing 37 (TRIM37), transcript variant 1, mRNA [NM_015294]	0.462591	0.496805	0.479698	0.19004	0.0857345	0.137887
315	66	1278	ATCCAGGCCATGGAGGCTAACGTGCAGCTGAGCTTTGACAAGCACTGTGATCCAAAGCAG	24529	0	A_32_P197620	LOC492303	NR_002830	ref|Homo sapiens FAM51A1 pseudogene (LOC492303), non-coding RNA [NR_002830]	0.00921982	0.58962	0.29942	0.157025	0.0980493	0.127537
36	47	1040	CTTCTGAACTCGCAAACGAAGGAGCATGGGAGGAATGAACTCTTTACAGATTCGGAATGT	2607	0	A_23_P88817	MLYCD	NM_012213	ref|Homo sapiens malonyl-CoA decarboxylase (MLYCD), nuclear gene encoding mitochondrial protein, mRNA [NM_012213]	0.253148	-0.0660552	0.0935464	0.0938912	0.16069	0.12729
17	65	2908	TGCTGGAATCTACTAGAACCTTCTAATCCATGTGCTGCTGTGGCATCAGGAAAGGAAGAT	1238	0	A_23_P152995	SLC6A4	NM_001045	ref|Homo sapiens solute carrier family 6 (neurotransmitter transporter, serotonin), member 4 (SLC6A4), mRNA [NM_001045]	0.206157	0.0261036	0.11613	0.106883	0.135301	0.121092
283	2	4281	TTCATCGTGGGGCTCTCAGTTCCGATTCCCCAGGCTGAATTGGGAGTGAGATGCCTGCAT	21930	0	A_23_P312132	ITGAX	NM_000887	ref|Homo sapiens integrin, alpha X (complement component 3 receptor 4 subunit) (ITGAX), mRNA [NM_000887]	0.157879	0.222236	0.190057	0.130645	0.109466	0.120056
239	62	3285	TAAAAGGTTCTGTTTTGTTTGGAATCAATGGTAGCTTTATTGACTGTTCTGATTGTGCTG	18604	0	A_24_P100387	GK	NM_203391	ref|Homo sapiens glycerol kinase (GK), transcript variant 1, mRNA [NM_203391]	0.109493	-0.108131	0.000681244	0.114037	0.124382	0.119209
14	74	1126	CAACATCCTCAAGTTCCTGGTCAGCGGCGACCAGAAGACAGTTGGCCTCTACACCTCCAT	956	0	A_24_P78862	SLC43A2	NM_152346	ref|Homo sapiens solute carrier family 43, member 2 (SLC43A2), mRNA [NM_152346]	0.240688	-0.0483838	0.0961523	0.156395	0.0297876	0.0930915
58	32	3458	GGGTGATACGGCCAGGCTATTGTGTGTGGTAGCAGGAGAAAGTGTGAACATCAGGTGGTC	4350	0	A_24_P403928	PAPLN	NM_173462	ref|Homo sapiens papilin, proteoglycan-like sulfated glycoprotein (PAPLN), mRNA [NM_173462]	0.219773	0.112151	0.165962	0.138691	0.022618	0.0806543
88	49	1615	CCACAGCAAGTGGGGCACTGGGAAACCCTGGCCATGTCCCTCAGCAACAAGGCCTCCAAA	6759	0	A_23_P33233	SASH3	NM_018990	ref|Homo sapiens SAM and SH3 domain containing 3 (SASH3), mRNA [NM_018990]	0.133439	-0.132241	0.000599273	0.146105	0.00176023	0.0739328
39	31	774	GAAGAACCAGCTGATCCTTGAGAAATTTACGCTTAGTCTATCAAACAAGAAATGCTGGCT	2899	0	A_23_P76573	ARL11	NM_138450	ref|Homo sapiens ADP-ribosylation factor-like 11 (ARL11), mRNA [NM_138450]	-0.226657	0.0144404	-0.106108	0.0220923	0.1096	0.0658459
102	34	2872	ACTACATCCAGTCTAACTTCTGTGGAAAGTAGATCAGAAAAAATAAGATAGTCTTGAGAG	7828	0	A_23_P401265	PALM2	NM_053016	ref|Homo sapiens paralemmin 2 (PALM2), transcript variant 1, mRNA [NM_053016]	-0.0724114	0.126669	0.0271285	0.178657	-0.0534157	0.0626204
163	83	1976	TTCTTTGCACCAAGTGTCGAGTGCCCAGTTATGACCCTCTCAAAATGGACGAGGTATATA	12759	0	A_23_P111260	NT5E	NM_002526	ref|Homo sapiens 5'-nucleotidase, ecto (CD73) (NT5E), mRNA [NM_002526]	-0.266076	-0.34318	-0.304628	0.231528	-0.125623	0.0529522
326	14	3405	CTCCGGGAGATGATTTGGGAAATTTTATAATGCTTGTTCTGTTAACTCACCGGGACCTTG	25228	0	A_23_P434416	SOX1	NM_005986	ref|Homo sapiens SRY (sex determining region Y)-box 1 (SOX1), mRNA [NM_005986]	0.0544987	-0.0190524	0.0177232	-0.0459215	0.14389	0.0489844
80	83	95	GCCAGTAGCATCTGACTTTGAGCCTCAGGGTCTGAGTGAAGCCGCTCGTTGGAACTCCAA	6196	0	A_24_P281101	ABL1	NM_005157	ref|Homo sapiens c-abl oncogene 1, receptor tyrosine kinase (ABL1), transcript variant a, mRNA [NM_005157]	-0.0912053	0.00587487	-0.0426652	0.0940878	0.00351485	0.0488013
139	13	736	TGAATATGGTACAAGATCCTTCCCAATTTGATGTTCTTGTTATGCCAAATTTGTATGGAG	10752	0	A_24_P167806	IDH3A	NM_005530	ref|Homo sapiens isocitrate dehydrogenase 3 (NAD+) alpha (IDH3A), nuclear gene encoding mitochondrial protein, mRNA [NM_005530]	0.879067	0.333602	0.606335	0.161941	-0.0696757	0.0461327
49	29	2230	AATCACTTGTCCAAAGGTGAATCAGTTCAGACAGCTGTATTCCAAAGTCATCAATGATAA	3705	0	A_24_P128205	PSMD1	NM_002807	ref|Homo sapiens proteasome (prosome, macropain) 26S subunit, non-ATPase, 1 (PSMD1), mRNA [NM_002807]	0.206617	-0.0412377	0.0826896	0.223455	-0.132268	0.0455935
148	40	163	ACGTGAAGATGATTGAGCAGCACAATCAGGAATACAGCCAAGGGAAACACAGCTTCACAA	11423	0	A_24_P321184	LOC642413	XR_016155	ref|PREDICTED: Homo sapiens similar to Putative cathepsin L-like protein 6 (LOC642413), miscRNA [XR_016155]	0.278282	0.153671	0.215977	0.00261753	0.0778046	0.0402111
17	44	1942	ACAGCCCGTCTTAACACCACCTGATCAGCTGGTTATTGCTAACATAGACCAGTCTGATTT	1197	0	A_23_P55099	PRKCA	NM_002737	ref|Homo sapiens protein kinase C, alpha (PRKCA), mRNA [NM_002737]	0.00707021	-0.338611	-0.16577	0.156231	-0.0759135	0.0401585
275	68	4661	GCACCTTCTGTTCACTCCCACAAAGTGGTGTCTGGTTCTCACTGAGACGTTTTAAGATTT	21438	0	A_32_P64570	KANK1	NM_153186	ref|Homo sapiens KN motif and ankyrin repeat domains 1 (KANK1), transcript variant 2, mRNA [NM_153186]	0.17043	0.106491	0.13846	0.0537197	0.00948214	0.0316009
316	40	2766	TGGTGTGCTTCACCATGGAGGACAAAGTACCCATGTTTGGCCTGGAGGCCATCTGGAGGA	24482	0	A_24_P35400	SARDH	NM_007101	ref|Homo sapiens sarcosine dehydrogenase (SARDH), nuclear gene encoding mitochondrial protein, transcript variant 1, mRNA [NM_007101]	0.280895	0.0931913	0.187043	0.0507042	-0.00690335	0.0219004
51	61	765	GGAGAGAGATGAAAAATTATCCAAGTCAATCAGTTTTACCAGTGAATCAATTAGTCGGGT	3924	0	A_24_P915095	GRAMD1C	NM_017577	ref|Homo sapiens GRAM domain containing 1C (GRAMD1C), mRNA [NM_017577]	0.708157	0.739652	0.723904	-0.07013	0.11192	0.0208951
22	30	526	AGAGGAGTTCTTGCGCCCCAGGAGTCTTCAGTGTGTGAGCCTCCATCTCCTGTCCAATGA	1472	0	A_24_P5750	KLK2	NM_005551	ref|Homo sapiens kallikrein-related peptidase 2 (KLK2), transcript variant 1, mRNA [NM_005551]	0.0266929	-0.106056	-0.0396817	-0.115968	0.153602	0.0188168
285	1	291	ACATATCATTGTGACCCCAGAAGATGGAATCTATGGTTGGATCTTCACCAGGGAGAGCAT	22087	0	A_23_P398449	VNN3	NR_028291	ref|Homo sapiens vanin 3 (VNN3), transcript variant 1, non-coding RNA [NR_028291]	0.288088	0.286588	0.287338	-0.0278436	0.0620179	0.0170872
104	54	3636	CTCCTTACAGAACACGCTTTCACAGTTACCCTAAACTCTCTGGGGCAGGGTTATTCCTTT	8028	0	A_23_P369237	ADIPOQ	NM_004797	ref|Homo sapiens adiponectin, C1Q and collagen domain containing (ADIPOQ), mRNA [NM_004797]	-0.0494158	0.0247162	-0.0123498	-0.0275399	0.0599614	0.0162107
301	56	69	TGTACCCGGACGTGCGGCTGCTGAGCGAGGACGAGGAGAACCGCAGCGAGAGCGACGCGT	23423	0	A_24_P199121	TCF15	NM_004609	ref|Homo sapiens transcription factor 15 (basic helix-loop-helix) (TCF15), mRNA [NM_004609]	0.110485	0.0341005	0.0722927	-0.199117	0.227846	0.0143643
339	64	1884	ACCGCCTGCTTCTGCAACCACAGCACCAGCTTTGCCATCCTGCTGCAAATCTATGAAGTA	26413	0	A_24_P74896	GPR144	NM_001161808	ref|Homo sapiens G protein-coupled receptor 144 (GPR144), mRNA [NM_001161808]	-0.0344675	-0.0554525	-0.04496	0.0861156	-0.06325	0.0114328
316	7	1692	CCCACAGCCGCTGCATGGCTGTGCTTTTCCTTGGCACTCTGCCCTTGTGTCCTGTGACCA	24425	0	A_24_P322088	FAM195A	AK054811	gb|Homo sapiens cDNA FLJ30249 fis, clone BRACE2002297 [AK054811]	-0.0583259	-0.265601	-0.161963	-0.0762694	0.0956491	0.00968989
157	74	2437	GCCTTTGCAGAAAACAGAACTTAGCCAAACCTAAGTAAGAGTCATGCCTGGATATTGGGA	12269	0	A_23_P351305	FAM123A	NM_152704	ref|Homo sapiens family with sequence similarity 123A (FAM123A), transcript variant 1, mRNA [NM_152704]	0.0454837	0.262134	0.153809	0.136681	-0.123982	0.00634951
20	56	866	GTGCAGCGGACTCAGGCTCCAGCTGTGGCTACAACATAGGGTTTTTATACAAGAAAATAA	1370	0	A_23_P106708	RPS2	NM_002952	ref|Homo sapiens ribosomal protein S2 (RPS2), mRNA [NM_002952]	0.0035019	0.0207317	0.0121168	-0.000671423	0.00085681	9.26934e-05
112	74	2056	TGCACAGCAGCATGAAAAACAGGCCCTTCTTTTCTCTCATTTACACATATGTGAAGAAGA	8688	0	A_24_P407373	TCL6	ENST00000332130	ens|T-cell leukemia/lymphoma protein 6 (Protein TNG1) [Source:UniProtKB/Swiss-Prot;Acc:P56846] [ENST00000332130]	-0.106982	0.112806	0.00291203	-0.177402	0.177201	-0.000100474
75	12	987	CCTGTCGGTGCTCTTCGTGACCGTCACCGCCGTCAACCTCTCCGTCAGCACCTTGCCCAG	5750	0	A_24_P237117	KCNG1	NM_002237	ref|Homo sapiens potassium voltage-gated channel, subfamily G, member 1 (KCNG1), mRNA [NM_002237]	0.0809525	-0.311263	-0.115155	0.20536	-0.209166	-0.00190313
27	67	3334	GAACGGAACAGAGTTTTCTCAACCTTTGCTATGGTTATTCTGTCTAGAGACCCTGAGCCA	2007	0	A_24_P216253	DLGAP4	NM_014902	ref|Homo sapiens discs, large (Drosophila) homolog-associated protein 4 (DLGAP4), transcript variant 1, mRNA [NM_014902]	-0.0363177	-0.00726463	-0.0217912	0.148748	-0.15363	-0.00244098
325	44	3248	TGGGAAGATGCTGGCCCCAAAAGCCTTACGGTCATGATGTCTGCAAAGGAGGGCCTCAGA	25284	0	A_23_P164042	ERN1	NM_001433	ref|Homo sapiens endoplasmic reticulum to nucleus signaling 1 (ERN1), mRNA [NM_001433]	0.0808159	-0.208048	-0.0636161	-0.0891457	0.0735695	-0.00778807
290	49	2163	TCATTTGGTCTGCCAGAATACTGGGTTCTTAGTTGACAACCTAGAATGTCAGATTTCTGG	22485	0	A_23_P216966	PTGS1	NM_000962	ref|Homo sapiens prostaglandin-endoperoxide synthase 1 (prostaglandin G/H synthase and cyclooxygenase) (PTGS1), transcript variant 1, mRNA [NM_000962]	1.00325	0.787291	0.895272	0.0412034	-0.0605659	-0.00968124
99	46	4280	AACAGTTAACAGGATGCAGACATGGCAGAGGTTTCCTAAAAATCTCATTATCTATAACCA	7691	0	A_23_P139895	MDM2	NM_002392	ref|Homo sapiens Mdm2 p53 binding protein homolog (mouse) (MDM2), transcript variant MDM2, mRNA [NM_002392]	0.0469946	0.105178	0.0760863	-0.020737	-0.00113928	-0.0109381
20	28	3979	TCTTTGTAAGATTTTTGTAAAATTTTGTTTTACAAGATTTTATTTGAAATTGTTTTTTGC	1316	0	A_24_P932981	KLF6	NM_001300	ref|Homo sapiens Kruppel-like factor 6 (KLF6), transcript variant A, mRNA [NM_001300]	-0.149411	0.0114521	-0.0689793	-0.265834	0.236437	-0.0146981
286	57	3517	GTAAAGTAAATCTAGAATTATTTATAAGAATTACTCATTGAACTAATTCTACTATTTAGG	22186	0	A_24_P352608	GALC	NM_000153	ref|Homo sapiens galactosylceramidase (GALC), transcript variant 1, mRNA [NM_000153]	0.0479245	-0.0448818	0.00152135	0.0535508	-0.098342	-0.0223956
230	40	1340	CCAAGACTGTCAAGGGATGAGCATCCCAAACCTGCTCCACAGAGGTAGCTGCGTCCTGAA	17800	0	A_23_P90587	HS6ST1	NM_004807	ref|Homo sapiens heparan sulfate 6-O-sulfotransferase 1 (HS6ST1), mRNA [NM_004807]	-0.108235	0.138248	0.0150066	-0.0825703	0.0330724	-0.024749
107	70	4480	GCTTCATTTCCTGTGTCTTTTTTCACTACATTATAAATGTCTCTTTAATGTCACAGGCAG	8372	0	A_32_P209960	CIITA	NM_000246	ref|Homo sapiens class II, major histocompatibility complex, transactivator (CIITA), mRNA [NM_000246]	0.0391632	-0.113642	-0.0372393	-0.193351	0.141896	-0.0257278
47	73	4263	TAGCCTCTGACAACCATGAAGCAAAAATCCGTTACATGTGGGTCTGAACTTGTAGACTCG	3626	0	A_23_P250274	LRRC8A	NM_019594	ref|Homo sapiens leucine rich repeat containing 8 family, member A (LRRC8A), transcript variant 2, mRNA [NM_019594]	-0.482276	0.15894	-0.161668	0.0400775	-0.0928182	-0.0263703
118	62	3390	AATGGATCATGTGTCTCTAGGTATAAACCTGACATCATCTTTCCACCCGGCTTACCTCCA	9136	0	A_24_P120827	HGSNAT	NM_152419	ref|Homo sapiens heparan-alpha-glucosaminide N-acetyltransferase (HGSNAT), mRNA [NM_152419]	-0.0518138	-0.207133	-0.129473	0.0112112	-0.0749429	-0.0318659
52	27	1347	TTTGGCTGACCTGACCCAACTAGTGGACAGTTGTAAATCTACCGTTGTCTGGATGCTGGA	3859	0	A_32_P119007	ESPL1	NM_012291	ref|Homo sapiens extra spindle pole bodies homolog 1 (S. cerevisiae) (ESPL1), mRNA [NM_012291]	-0.143497	0.0229934	-0.0602519	-0.0283443	-0.059972	-0.0441582
334	8	538	CTGCTGGTGACCGGCAAGATCGTGGACCATGTGAACGGTACCTTCAGTGTGTATTTCCGC	25851	0	A_24_P196188	NXPH4	NM_007224	ref|Homo sapiens neurexophilin 4 (NXPH4), mRNA [NM_007224]	0.112799	-0.0449821	0.0339086	-0.0163806	-0.111579	-0.0639799
82	27	748	GAAGCCAACCAGAGTACGTTGGAAAACTTCTTGGAAAGGCTAAAGACGATCATGAGAGAG	6251	0	A_23_P213706	IL4	NM_000589	ref|Homo sapiens interleukin 4 (IL4), transcript variant 1, mRNA [NM_000589]	0.000370477	-0.0351933	-0.0174114	-0.0480697	-0.112674	-0.0803718
114	45	320	CACAAACCTTTGCGCCATCCATGCTAAGCGAGTGACTATTATGCCCAAAGACATCCAGCT	8794	0	A_24_P174924	HIST1H3B	NM_003537	ref|Homo sapiens histone cluster 1, H3b (HIST1H3B), mRNA [NM_003537]	-0.00943846	-0.145839	-0.0776388	0.0731755	-0.239451	-0.0831375
247	37	3896	TATTCCTTTTCAGTCACTGTACGAACACGGCAGACTTTAGCCTACACAGTAGACTGTGTT	19174	0	A_24_P123190	PLD1	NM_002662	ref|Homo sapiens phospholipase D1, phosphatidylcholine-specific (PLD1), transcript variant 1, mRNA [NM_002662]	0.187014	0.290407	0.23871	0.0614203	-0.234037	-0.0863084
88	25	5297	AAGGGCACAGAATGGGACAGAGATAAACCAGACAGTCATTTTGATCTGCTCTCTACGGTT	6713	0	A_23_P201963	PARD3	ENST00000374789	ens|Partitioning defective 3 homolog (PARD-3)(PAR-3)(Atypical PKC isotype-specific-interacting protein)(ASIP)(CTCL tumor antigen se2-5)(PAR3-alpha) [Source:UniProtKB/Swiss-Prot;Acc:Q8TEW0] [ENST00000374789]	0.130658	-0.262072	-0.0657069	0.108497	-0.311182	-0.101343
68	31	3160	CTGGTTAGCCTCTGTTTCCCAGACATTGACTCGAGGCGCCTCCAGTCCTCTCAACCCCCT	5152	0	A_24_P418126	MLLT1	NM_005934	ref|Homo sapiens myeloid/lymphoid or mixed-lineage leukemia (trithorax homolog, Drosophila); translocated to, 1 (MLLT1), mRNA [NM_005934]	-0.0975806	-0.459724	-0.278652	0.0648428	-0.279347	-0.107252
9	74	2530	GCTAGGCTGGAGTGATTTGTTACAAATGAGCAAAAGATGAGTCCTTGCTTCCCTCAGAAA	665	0	A_23_P86943	SRPR	NM_003139	ref|Homo sapiens signal recognition particle receptor (docking protein) (SRPR), mRNA [NM_003139]	-0.122793	-0.200541	-0.161667	0.175282	-0.393028	-0.108873
368	54	3651	CTGTATTCAAACATTTACAGCAAGACATTCTACAGCACACTCAGACTCAAGATCTGCAAG	28572	0	A_23_P326325	C6orf170	NM_152730	ref|Homo sapiens chromosome 6 open reading frame 170 (C6orf170), mRNA [NM_152730]	-0.00257709	-0.1817	-0.0921387	0.0925243	-0.330015	-0.118745
25	29	2008	TACATGTATGTCCGTGTTGCAAAAATAATACATGCCTCAAAAACCTGCCTAGGGGAGCCC	1777	0	A_23_P17821	PLA2G3	NM_015715	ref|Homo sapiens phospholipase A2, group III (PLA2G3), mRNA [NM_015715]	-0.191773	0.0625864	-0.0645934	-0.108582	-0.142424	-0.125503
210	56	1961	CATCAGGTTTATTTTGTAACCAAAGTCTTTTTTAGAGGTCAGACTTCCTAATCAAAGGCC	16270	0	A_24_P159702	LMAN1	NM_005570	ref|Homo sapiens lectin, mannose-binding, 1 (LMAN1), mRNA [NM_005570]	-0.166316	-0.222568	-0.194442	-0.000433774	-0.253696	-0.127065
247	30	4960	GCAGTGGGACATATAGGCCGGGGCTAGTGGGATAACGGGGAGTTACGCCTGATGACTTTT	19162	0	A_23_P217899	CCNL2	NM_001039577	ref|Homo sapiens cyclin L2 (CCNL2), transcript variant 2, mRNA [NM_001039577]	-0.87918	-0.547186	-0.713183	-0.20166	-0.0545051	-0.128082
83	2	361	ATACCAGGTGACAAACCTCGTGCCAGGAACCAAATTCTACATTTCCTACCTAGTGAAGAA	6362	0	A_23_P64243	UPK2	NM_006760	ref|Homo sapiens uroplakin 2 (UPK2), mRNA [NM_006760]	0.176917	-0.208852	-0.0159677	-0.120228	-0.152062	-0.136145
215	59	1000	CCCTGTCATCTATATCATGATGAACAAGCAGTTCCGGAACTGCATGCTCACCACCATCTG	16736	0	A_24_P26181	RHO	NM_000539	ref|Homo sapiens rhodopsin (RHO), mRNA [NM_000539]	-0.0259987	0.29149	0.132745	-0.0714037	-0.212268	-0.141836
27	44	7353	GTTCAAGGTCTGTAATTGTATTTCAAAAACGATGTCGTATTCAAGTTGTGAAGGGATTTG	1963	0	A_23_P398530	WHSC1	NM_133334	ref|Homo sapiens Wolf-Hirschhorn syndrome candidate 1 (WHSC1), transcript variant 7, mRNA [NM_133334]	0.0574115	0.0130238	0.0352177	-0.289113	0.00207195	-0.14352
88	63	18729	ATTTCCAGCACTTTAATGGCCAATTAACTGAGAATGTAAGAAAATTGATGCTGTACAAGG	6786	0	A_24_P943393	AHNAK	NM_001620	ref|Homo sapiens AHNAK nucleoprotein (AHNAK), transcript variant 1, mRNA [NM_001620]	-0.3799	0.199492	-0.090204	-0.0166487	-0.277387	-0.147018
280	68	8520	GGTTCCAATCCCAGCTCTGCCTTTGAAGCACTTGTGGCCACCGTCAAGTCCCTTTGCTCT	21741	0	A_23_P51639	KIAA0467	NM_015284	ref|Homo sapiens KIAA0467 (KIAA0467), mRNA [NM_015284]	-0.696278	-0.526482	-0.61138	0.0755284	-0.420982	-0.172727
68	21	2871	AAATGTTTTAGTTCTTTCCCCACTCGTTGGGTTCAACTAGATTAAAAGGCTGATTTTCAG	5132	0	A_23_P333218	ERGIC1	NM_001031711	ref|Homo sapiens endoplasmic reticulum-golgi intermediate compartment (ERGIC) 1 (ERGIC1), mRNA [NM_001031711]	0.221052	0.427077	0.324064	-0.401647	0.0313276	-0.18516
107	26	5369	CCTTTGTTGTCTGACAAACACAAACATTCCCGAGAAAACTCTTGCCTGTCACCAAGAGAG	8289	0	A_23_P364580	DOCK4	NM_014705	ref|Homo sapiens dedicator of cytokinesis 4 (DOCK4), mRNA [NM_014705]	-0.154411	-0.106152	-0.130281	-0.318438	-0.0544054	-0.186422
73	51	1955	AACTTCATCAGCCTGGAGAAGGAGGAGCAGATCTTCGTGGTCATCAAAGACAAACCTCTG	5662	0	A_32_P328725	BRSK2	NM_003957	ref|Homo sapiens BR serine/threonine kinase 2 (BRSK2), mRNA [NM_003957]	-0.133193	-0.0250248	-0.0791089	-0.162647	-0.215993	-0.18932
442	7	1319	AGTTTTCCGGGCCAAGAATTTTTATCCATGAAGACTTTCCTACTTTTCTCGGTGTTCTTA	34227	0	A_23_P382065	EMCN	NM_016242	ref|Homo sapiens endomucin (EMCN), transcript variant 1, mRNA [NM_016242]	-0.132295	-0.178409	-0.155352	-0.271514	-0.144893	-0.208203
79	67	5470	GAAAAAGAATGATGCTTCTTGCAACAAAAACAAAAGTGATTATGTCACGAGAGGAGAGGC	6165	0	A_24_P140666	N4BP3	NM_015111	ref|Homo sapiens Nedd4 binding protein 3 (N4BP3), mRNA [NM_015111]	-0.172648	-0.192411	-0.182529	-0.253686	-0.210042	-0.231864
160	12	629	AGACCAATGTGAAATGATTCTTCAAGCATCTGAATATGAAGACCTTGAACACAAACCTGG	12311	0	A_24_P55250	HDDC2	NM_016063	ref|Homo sapiens HD domain containing 2 (HDDC2), mRNA [NM_016063]	-0.0281802	-0.160059	-0.0941196	-0.21571	-0.266348	-0.241029
479	44	6094	ACAAAATGTACATAAAACGTTAGTCCTTTGAGACTGACATGATTAATGATCAGTGTGGTG	37247	0	A_24_P942321	FRMD4A	NM_018027	ref|Homo sapiens FERM domain containing 4A (FRMD4A), mRNA [NM_018027]	0.236579	-0.110418	0.0630805	-0.525124	0.0330962	-0.246014
6	24	3308	ACTGTGGTGCAATCTACTGTTTGTGAATGTCTGTATTATCAGGAAACATGTCTATACGAT	289	0	A_23_P37623	GOLGA8A	NM_181077	ref|Homo sapiens golgi autoantigen, golgin subfamily a, 8A (GOLGA8A), transcript variant 1, mRNA [NM_181077]	-0.476815	-0.92385	-0.700332	-0.307532	-0.248972	-0.278252
340	46	1278	GAAGTCCAGTTTTTAGGACGGTATAAATTACTAAGGTATTCCAAGGAGCGTCAGTACATC	26383	0	A_23_P118946	B4GALT6	NM_004775	ref|Homo sapiens UDP-Gal:betaGlcNAc beta 1,4- galactosyltransferase, polypeptide 6 (B4GALT6), mRNA [NM_004775]	-0.00797339	-0.164879	-0.0864262	-0.3897	-0.270595	-0.330147
250	2	1978	CTGCTTCTAAAGTTGCCAGATCTTCGATCTTTAAACAACATGCACTCTGAGGAGCTCTTG	19269	0	A_23_P302709	NR1D2	NM_005126	ref|Homo sapiens nuclear receptor subfamily 1, group D, member 2 (NR1D2), transcript variant 1, mRNA [NM_005126]	-0.820195	-0.831344	-0.82577	-0.528009	-0.22635	-0.37718
107	62	742	GAAATTCAACTTAAAAAAGCATATGAAAGAATTCAAGGTTTTGAGTCGGTTCAGGTCACC	8356	0	A_23_P365218	GPR110	NM_025048	ref|Homo sapiens G protein-coupled receptor 110 (GPR110), transcript variant 2, mRNA [NM_025048]	-0.168197	-0.321696	-0.244947	-0.428672	-0.334167	-0.381419
46	32	6613	AGAGTTCCTTTGTGATTACCATTATGGGTTCTGTGATGTGATCCCACCTAATTGTATCCA	3389	0	A_24_P193570	CNOT1	NM_016284	ref|Homo sapiens CCR4-NOT transcription complex, subunit 1 (CNOT1), transcript variant 1, mRNA [NM_016284]	-0.0637227	-0.389862	-0.226792	-0.149935	-0.615376	-0.382656
99	72	3974	CACAGCTGCCTGTATTGTCCTCATCTGTTCTGACTGAAGGATGGAGGTGCTGAATAAATT	7738	0	A_23_P26836	DCAF7	NM_005828	ref|Homo sapiens DDB1 and CUL4 associated factor 7 (DCAF7), mRNA [NM_005828]	-0.358709	-0.4163	-0.387505	-0.0616332	-0.715109	-0.388371
172	46	825	ATGCATGAGGCTCTGCACAACCACTACACGCAGAAGAGCCTCTCCCTGTCTCCGGGTAAA	13305	0	A_23_P158817	ENST00000390542	ENST00000390542	ens|Ig gamma-1 chain C region [Source:UniProtKB/Swiss-Prot;Acc:P01857] [ENST00000390542]	-0.624376	-0.0281159	-0.326246	-0.562282	-0.222308	-0.392295
130	46	1618	CTGAAACTGAAGATTCTATTCTTCATCAGTTATTTATTGTCCGATTCCTTGGTTCAATGG	10039	0	A_24_P302833	APPL1	NM_012096	ref|Homo sapiens adaptor protein, phosphotyrosine interaction, PH domain and leucine zipper containing 1 (APPL1), mRNA [NM_012096]	-0.0724989	-0.748494	-0.410496	-0.0238983	-0.760799	-0.392349
6	28	3020	GGACTGGCTATCCCAAGACCTGGCAGATGTGGCTGCTCAATAAACACTTGTTGAACCATC	297	0	A_23_P358944	PML	NM_033244	ref|Homo sapiens promyelocytic leukemia (PML), transcript variant 5, mRNA [NM_033244]	-0.229013	-0.242352	-0.235682	-0.157476	-0.64548	-0.401478
408	47	5703	TCTTTGGCAATGGCCACCCTGGTGTTGGCATATTGGCCCCACTGTAACTTTTGGGGGCTT	31667	0	A_24_P335305	OAS3	NM_006187	ref|Homo sapiens 2'-5'-oligoadenylate synthetase 3, 100kDa (OAS3), mRNA [NM_006187]	-0.629435	-0.673312	-0.651373	-0.196299	-0.612795	-0.404547
86	81	4844	TGAAAAACATTCAGGACTACTTTAATCCAGCTACTCTACCTCTAACACAGTACCTGTTAA	6662	0	A_23_P426511	C4orf21	NM_018392	ref|Homo sapiens chromosome 4 open reading frame 21 (C4orf21), mRNA [NM_018392]	-0.180807	-0.525356	-0.353081	-0.473447	-0.355652	-0.41455
149	17	946	GAGCATGGACTCGCTCCAGACCGTTGTCACCTGTTGCATTAAACTTGTTTTCTGTTGATT	11536	0	A_23_P397293	LY6K	NM_017527	ref|Homo sapiens lymphocyte antigen 6 complex, locus K (LY6K), transcript variant 1, mRNA [NM_017527]	-0.426711	-0.111755	-0.269233	-0.637662	-0.304642	-0.471152
150	65	1354	CACTTACCTGTGAGAGTCTTCAAACTTTTAAACCTTGCCAGTCAGGACTTTTGCTATTGC	11624	0	A_23_P218774	RAC2	NM_002872	ref|Homo sapiens ras-related C3 botulinum toxin substrate 2 (rho family, small GTP binding protein Rac2) (RAC2), mRNA [NM_002872]	-0.463495	0.22888	-0.117308	-0.550353	-0.430022	-0.490188
145	38	748	CATGCCAGGGACCCAGAAGGACACCGGGAGGACTGAGGAGCAGCCAATGGAAGTTTCCGT	11257	0	A_23_P369960	NCAPH2	NM_014551	ref|Homo sapiens non-SMC condensin II complex, subunit H2 (NCAPH2), transcript variant 1, mRNA [NM_014551]	-0.196027	-0.439475	-0.317751	-0.606029	-0.391783	-0.498906
53	15	3394	TGCCCTGGACTGCTCACTCTCTGGTCTCAATTTAAAATGATCCATGGCCACAGGGCTCCT	4000	0	A_23_P203947	DDX11	NM_030653	ref|Homo sapiens DEAD/H (Asp-Glu-Ala-Asp/His) box polypeptide 11 (CHL1-like helicase homolog, S. cerevisiae) (DDX11), transcript variant 1, mRNA [NM_030653]	-0.402522	-0.558023	-0.480273	-0.496537	-0.552543	-0.52454
84	41	1955	GTGACCCAGCACGGTCCCTCTTGGAATTGGATTCGCCATTTTATTTTTCTTGCTGCTAAA	6437	0	A_23_P81805	VEGFA	NM_001025366	ref|Homo sapiens vascular endothelial growth factor A (VEGFA), transcript variant 1, mRNA [NM_001025366]	-0.363771	-0.431117	-0.397444	-0.605998	-0.470752	-0.538375
114	9	653	CAAGGCCAGAAGACTTCAAGTTCTATCTGAAAAGTCTCCCAGAGGTCTAACCCCAGATAA	8725	0	A_24_P567298	CSAG2	NM_004909	ref|Homo sapiens CSAG family, member 2 (CSAG2), transcript variant 2, mRNA [NM_004909]	-0.529639	-0.461125	-0.495382	-0.408873	-0.720877	-0.564875
292	34	0	GCGGACACCGAGCTTATGAAGTTAGCTGGAAGTACCAGGCAGTGACAGCCACCCTGAAGA	22613	0	A_24_P170147	A_24_P170147	A_24_P170147	Unknown	-0.642457	-0.814955	-0.728706	-0.456029	-0.717015	-0.586522
186	19	0	CTGATATCTGTCTTCCAGATTCAAGCCCTAATGCCTTTTCAACTTCTGGAGATGGAGTAG	14326	0	A_32_P228331	A_32_P228331	A_32_P228331	Unknown	-0.579616	-0.714257	-0.646936	-0.560054	-0.615791	-0.587922
419	20	1552	GTTCGAGGAAGACCTAAACAACGGTGTGACACCGAGAATCCTTACACCAAAGCTGATGGG	32556	0	A_24_P182494	DUSP10	NM_007207	ref|Homo sapiens dual specificity phosphatase 10 (DUSP10), transcript variant 1, mRNA [NM_007207]	-0.702097	-0.717097	-0.709597	-0.590361	-0.59446	-0.592411
336	20	0	AGTGGAATAAGGCCTGTTGTTCCTTGCAGTGGATCCTGATTTGGACAAGCAGCAATTTGT	26024	0	A_32_P78121	A_32_P78121	A_32_P78121	Unknown	-0.65223	-0.915592	-0.783911	-0.506701	-0.682029	-0.594365
426	68	1535	GTTTCCAGCCAGTTAGTTTTCTCTGGGAGACTTCTCTGTACATTTCTGCCATGTACTCCA	33105	0	A_23_P139786	OASL	NM_003733	ref|Homo sapiens 2'-5'-oligoadenylate synthetase-like (OASL), transcript variant 1, mRNA [NM_003733]	-1.14217	-0.7826	-0.962387	-0.46911	-0.725686	-0.597398
433	65	1582	GCAAGCTGGCCAACGTCTTCTTCGACACCTTCTTCAACATCGAGAAGTACCTCGACCACG	33707	0	A_23_P45517	PPP2R3B	NM_013239	ref|Homo sapiens protein phosphatase 2 (formerly 2A), regulatory subunit B'', beta (PPP2R3B), transcript variant 1, mRNA [NM_013239]	-0.617862	-0.558494	-0.588178	-0.680122	-0.519493	-0.599808
144	22	3197	CAGAGGGCACACGAGCAGCGCTTCTTAAAGTCCATTGCTGAGGGCATTGGCCCTGAAGAA	11074	0	A_23_P66872	GEMIN4	NM_015721	ref|Homo sapiens gem (nuclear organelle) associated protein 4 (GEMIN4), mRNA [NM_015721]	0.0319087	-0.213792	-0.0909417	-0.502536	-0.700127	-0.601332
486	3	0	GGTTGCACCCACCCTGTAGAAGATGGAATCATGGATGCTGCCAATTTTGAGCAAGTTTTT	37639	0	A_24_P750636	A_24_P750636	A_24_P750636	Unknown	-0.657355	-0.93726	-0.797308	-0.595046	-0.607623	-0.601335
267	17	1579	CACTGATTGACAGACTTGTGCTGATCCATTATTACTTTAGGGCTTGATTCTCTTGGGGAG	20708	0	A_23_P254079	STBD1	NM_003943	ref|Homo sapiens starch binding domain 1 (STBD1), mRNA [NM_003943]	-0.453189	-0.708273	-0.580731	-0.588632	-0.617229	-0.60293
68	63	961	ACTTCATGGTTCAGCACACGTCGTTCAAGGAGATGAAGAAGAACCCTATGACCAACTACA	5210	0	A_24_P262201	SULT1A4	NM_001017389	ref|Homo sapiens sulfotransferase family, cytosolic, 1A, phenol-preferring, member 4 (SULT1A4), transcript variant 1, mRNA [NM_001017389]	-0.674685	-0.733571	-0.704128	-0.511645	-0.700185	-0.605915
491	25	0	CTTATGGTACAGTTGTGTCCCCAAGGAAGGATGTAGAATAGCTACTGAAGTCCTAAAGAG	38143	0	A_24_P516728	A_24_P516728	A_24_P516728	Unknown	-0.688049	-0.779812	-0.733931	-0.764696	-0.448573	-0.606634
212	1	2946	CTTGAGTGATGGCTTCAGGGGTTGGAAGTTCAGCCCAAACTGAAGGGGGCCATGCCTTGT	16324	0	A_23_P66608	KAT2A	NM_021078	ref|Homo sapiens K(lysine) acetyltransferase 2A (KAT2A), mRNA [NM_021078]	-0.47673	-1.03718	-0.756953	-0.437004	-0.777665	-0.607335
222	32	3579	GGACTTCCTGTCCAGCTCCAACCTGCAAAGATCTGTCCTCAGCCTTGCCAGAGATCCAAA	17163	0	A_23_P36562	ITGA5	NM_002205	ref|Homo sapiens integrin, alpha 5 (fibronectin receptor, alpha polypeptide) (ITGA5), mRNA [NM_002205]	-0.64373	-0.558036	-0.600883	-0.507218	-0.70953	-0.608374
85	69	758	AACAGGGAAGTCATATCTGCTAAAGCGAATCCTGGGCTCACTGCCCCCCACAGGCACTGT	6639	0	A_23_P323743	PIF1	NM_025049	ref|Homo sapiens PIF1 5'-to-3' DNA helicase homolog (S. cerevisiae) (PIF1), mRNA [NM_025049]	-0.471284	-0.365269	-0.418276	-0.57281	-0.645865	-0.609338
73	13	2215	TCTGTTTTGACACAGATTTCCTTGTAAAATGTGCCTAGTTTACCAAAATTAACAAAGGGG	5591	0	A_23_P156497	ELOVL5	NM_021814	ref|Homo sapiens ELOVL family member 5, elongation of long chain fatty acids (FEN1/Elo2, SUR4/Elo3-like, yeast) (ELOVL5), mRNA [NM_021814]	0.00828649	-0.521326	-0.25652	-0.707929	-0.518283	-0.613106
350	3	0	CTTCAAGCTTGGCTTGGCTAAGTCCATCCGCCACGCTCATGTGCTGATTCAACAGTGTCA	27077	0	A_24_P204084	A_24_P204084	A_24_P204084	Unknown	-0.478583	-0.805313	-0.641948	-0.558435	-0.675032	-0.616733
288	31	1447	GCGATTACCCTGGTTGCACAAAAGTTTATACCAAGTCTTCTCATTTAAAAGCTCACCTGA	22294	0	A_24_P210406	KLF5	NM_001730	ref|Homo sapiens Kruppel-like factor 5 (intestinal) (KLF5), mRNA [NM_001730]	-0.637466	-0.568815	-0.603141	-0.535357	-0.704309	-0.619833
148	37	1381	GCATTCTGCCCATTATTGAAAATGGGAAGAAGGTTAGTTCAACACATTATTACCTACTAC	11418	0	A_24_P11384	ERRFI1	NM_018948	ref|Homo sapiens ERBB receptor feedback inhibitor 1 (ERRFI1), mRNA [NM_018948]	-0.490279	-0.775649	-0.632964	-0.68488	-0.558274	-0.621577
184	29	4460	TGCAGGAGGAGGTGCTGATCCAGGAGTGGTTCACCCTGGTCAACAAGAAGAACGCTCTCA	14191	0	A_23_P148121	EHBP1L1	NM_001099409	ref|Homo sapiens EH domain binding protein 1-like 1 (EHBP1L1), mRNA [NM_001099409]	-0.614858	-0.711039	-0.662948	-0.534147	-0.711745	-0.622946
319	60	2657	CATGTAATTTGCATTACTCTGGTGGATTGTTCTAGTACTGTATTGGGCTTCTTCGTTAAT	24840	0	A_23_P76488	EMP1	NM_001423	ref|Homo sapiens epithelial membrane protein 1 (EMP1), mRNA [NM_001423]	-0.675519	-0.51796	-0.596739	-0.658028	-0.590347	-0.624187
10	45	2858	AGCTGACCCAGCATCAGCCACACTCTGGGTTGGAAAATGTTTGCCTGTTGGAATTAATTT	609	0	A_23_P24004	IFIT2	NM_001547	ref|Homo sapiens interferon-induced protein with tetratricopeptide repeats 2 (IFIT2), mRNA [NM_001547]	-0.921392	-0.569181	-0.745286	-0.650394	-0.609151	-0.629773
51	72	0	GAACCAATGGGGAAAGAATAAGCTAAATGTGTTAACGGATTCCAAATTACTTAAAGCCTT	3946	0	A_24_P205008	A_24_P205008	A_24_P205008	Unknown	-0.648629	-0.701606	-0.675117	-0.665458	-0.598962	-0.63221
470	20	0	AAATTCAGAAAATGGGAGAAATGACAACATAAGTGTTGAATGATCTTCACCACACTTTCC	36430	0	A_32_P166235	A_32_P166235	A_32_P166235	Unknown	-0.555002	-0.810337	-0.682669	-0.285383	-0.979933	-0.632658
116	56	2387	GTTTCTAATGACCAAAGACCCAGGGTACCTAAAAGGACTTTGCAACCAAGCAAAGTCACT	8967	0	A_23_P306987	SOX7	NM_031439	ref|Homo sapiens SRY (sex determining region Y)-box 7 (SOX7), mRNA [NM_031439]	-0.277377	-0.392649	-0.335013	-0.544022	-0.724631	-0.634326
458	4	1463	CGACATCCTTCGAGGCCGGTTCAAGAGCTTCCAGAGGAGGAATATGATCCAGCCTCGACA	35479	0	A_32_P111507	LOC440311	XR_016779	ref|PREDICTED: Homo sapiens similar to glioma tumor suppressor candidate region gene 2 (LOC440311), miscRNA [XR_016779]	-0.626586	-0.731609	-0.679098	-0.745803	-0.531972	-0.638888
395	62	0	CTACACTGTGTGGAGCAAGTTTTAAAGAAGCAAAGGGTTTTTAATGACCACAACAAGCAA	30763	0	A_24_P545200	A_24_P545200	A_24_P545200	Unknown	-0.613143	-0.754812	-0.683977	-0.652284	-0.626725	-0.639505
54	82	364	AAGGAAATTGGGGATGTGGAGAACTGGGCTCGGAGCATCGAGCTGGACATGCGCACCATT	4125	0	A_23_P53298	BLOC1S1	NM_001487	ref|Homo sapiens biogenesis of lysosomal organelles complex-1, subunit 1 (BLOC1S1), mRNA [NM_001487]	-0.565978	-0.884726	-0.725352	-0.307148	-0.978479	-0.642813
232	34	1523	TTGATTTGGAGAAAATTAAGGCTTACATTGATTCCTTCCGCTTTGGAGCCCCTCCTCATG	17946	0	A_23_P108415	DARS	NM_001349	ref|Homo sapiens aspartyl-tRNA synthetase (DARS), mRNA [NM_001349]	-0.590218	-0.605076	-0.597647	-0.67393	-0.614452	-0.644191
467	60	125	GCATGGCTACACTGGTGAATCTAAAATCATTGATGATCACAGAGCTGGGAAGATTGTTGT	36345	0	A_24_P58242	ENST00000435613	ENST00000435613	Unknown	-1.0798	-1.15668	-1.11824	-0.552323	-0.748882	-0.650602
426	64	0	GTCCTCCTGGGAGAAGAGCTATGAGCTGTCAGATGGCCAGGTCATCACCAGCAGCAACAA	33097	0	A_24_P255786	A_24_P255786	A_24_P255786	Unknown	-0.521853	-0.720593	-0.621223	-0.540987	-0.76089	-0.650938
258	1	4782	GGAGGTGTTAAGAAGAGAACTCTGTGCAAACAGTGATGGAAGGCTGTTGTCTTGGTGTAT	19896	0	A_23_P420692	PPFIA4	NM_015053	ref|Homo sapiens protein tyrosine phosphatase, receptor type, f polypeptide (PTPRF), interacting protein (liprin), alpha 4 (PPFIA4), mRNA [NM_015053]	-0.835794	-0.966944	-0.901369	-0.637581	-0.666137	-0.651859
386	59	4015	GCCGGTATAAAGGATGCCCAAGGTCTTTGTACGTGTGTAGGAGTTAGCGTGTTTGATATT	29984	0	A_23_P421423	TNFAIP2	NM_006291	ref|Homo sapiens tumor necrosis factor, alpha-induced protein 2 (TNFAIP2), mRNA [NM_006291]	-0.923191	-0.64893	-0.78606	-0.522805	-0.783086	-0.652946
285	83	709	TCCTTATTTATAGCTCTGATAGCTTTAATTTTCTAAGCAGTCTGTCTATCAGATGTGCAC	22233	0	A_24_P532589	C13orf37	NM_001071775	ref|Homo sapiens chromosome 13 open reading frame 37 (C13orf37), mRNA [NM_001071775]	-0.297509	-0.233181	-0.265345	-0.825387	-0.494935	-0.660161
96	40	4170	TTCTCAGAACTCAGATGTGGCTAGACCAACCAGTGGGAAACTGCCCCAGCTTCTCCCACC	7370	0	A_23_P89589	PER1	NM_002616	ref|Homo sapiens period homolog 1 (Drosophila) (PER1), mRNA [NM_002616]	-0.640708	-0.628557	-0.634633	-0.584866	-0.740259	-0.662562
355	21	1127	CCAACATCGTGGCTGAATGAACAGCTGGGACTATGCTTAACCCATTCCCAGCTTATAAAA	27564	0	A_23_P164576	ENST00000445581	ENST00000445581	ens|HCG2042951cDNA, FLJ92483 ; [Source:UniProtKB/TrEMBL;Acc:B2R5I2] [ENST00000445581]	-0.525936	-0.672653	-0.599294	-0.848852	-0.480111	-0.664481
19	56	1807	AGCCTCCACATTCAGAGGCATCACAAGTAATGGCACAATTCTTCGGATGACTGCAGAAAA	1369	0	A_23_P215634	IGFBP3	NM_001013398	ref|Homo sapiens insulin-like growth factor binding protein 3 (IGFBP3), transcript variant 1, mRNA [NM_001013398]	-0.641144	-0.778781	-0.709963	-0.531279	-0.809521	-0.6704
114	8	1163	CCCTGGCTCGAAATAAGAGCCTCAACCTCAAACACATTAAACACTTTATTTTGGATGAAT	8723	0	A_24_P904903	BAT1	NM_004640	ref|Homo sapiens HLA-B associated transcript 1 (BAT1), transcript variant 1, mRNA [NM_004640]	-0.156789	-0.629769	-0.393279	-0.522608	-0.8329	-0.677754
356	39	1381	CTGGCAACAACAGATTCTCTTGGCTCATATTTCTTTTCTTTCTCATCTTGATGATGATCG	27597	0	A_23_P55632	SERPINB3	NM_006919	ref|Homo sapiens serpin peptidase inhibitor, clade B (ovalbumin), member 3 (SERPINB3), mRNA [NM_006919]	1.78414	2.22337	2.00376	-1.1021	-0.254813	-0.678456
355	19	2199	CCTGCTCCTCCTAAACAATTGGACATGGGAGATGAAGTTTACGATGATGTGGATACCTCT	27561	0	A_23_P122127	FYB	NM_001465	ref|Homo sapiens FYN binding protein (FYB-120/130) (FYB), transcript variant 1, mRNA [NM_001465]	-0.745693	-0.748746	-0.747219	-0.839162	-0.520547	-0.679855
395	31	1796	TGGAGATTGACAACTCAGAGCTGTTGCTCATGCTGGAGTCTCCAGAATCCCTCCATGCCA	30708	0	A_24_P92183	PABPC1L	NM_001124756	ref|Homo sapiens poly(A) binding protein, cytoplasmic 1-like (PABPC1L), mRNA [NM_001124756]	-0.664644	-0.865924	-0.765284	-0.555893	-0.806925	-0.681409
78	77	2505	TACTGGAACAGGAAAATGAACATCTGAATCAAACAGTGTCTTCCTTAAGGCAGCGGTCCC	6029	0	A_23_P17269	CCDC88A	NM_018084	ref|Homo sapiens coiled-coil domain containing 88A (CCDC88A), transcript variant 2, mRNA [NM_018084]	-0.602796	-0.415835	-0.509315	-0.769879	-0.596064	-0.682971
196	40	0	AGGAGGGGCAAAAAAGTTAAAGAAAGAGTCATTGGAAACTGTTTTAGTCACAGTACGAAC	15145	0	A_24_P623478	A_24_P623478	A_24_P623478	Unknown	-0.74014	-0.826464	-0.783302	-0.635086	-0.736058	-0.685572
203	71	0	TCACTCTTGATTGCACCCACCCTGTAGAAATGGATGCTGCCAATTTTGAGCAGTTTTTGC	15825	0	A_24_P41339	A_24_P41339	A_24_P41339	Unknown	-0.578952	-0.62715	-0.603051	-0.543413	-0.828144	-0.685778
194	78	563	AAGTCTTACGAAAAGGAAAAGGCCAGCCTGCCAGGAGTGAAGAAAGCTTTGGGCAAATAT	15057	0	A_23_P165535	EEF1B2	NM_001959	ref|Homo sapiens eukaryotic translation elongation factor 1 beta 2 (EEF1B2), transcript variant 1, mRNA [NM_001959]	-0.58474	-0.80581	-0.695275	-0.505485	-0.873404	-0.689444
359	78	2702	TTTTTTATAAGCCTTTTTGGGGGTTAAAATAGAGTTTCTTACATTTTTGGGACTTTTTTA	27981	0	A_23_P55342	DVL2	NM_004422	ref|Homo sapiens dishevelled, dsh homolog 2 (Drosophila) (DVL2), mRNA [NM_004422]	-1.14856	-0.952472	-1.05051	-0.596445	-0.784871	-0.690658
82	56	0	GACACAAACAAGCAGATGGTGATCCCTGCTGCCCTCAAGGCTGAGCATCTGAAGCCCACA	6306	0	A_24_P110403	A_24_P110403	A_24_P110403	Unknown	-0.590269	-0.780577	-0.685423	-0.486381	-0.895058	-0.690719
327	39	1477	AGCGGTCGCTGAAGGACATGGAGGAGTCCATCAGGAACCTGGAGCAAGAGATTTCTTTTG	25433	0	A_24_P396197	PRKCSH	NM_002743	ref|Homo sapiens protein kinase C substrate 80K-H (PRKCSH), transcript variant 1, mRNA [NM_002743]	-0.689763	-0.698219	-0.693991	-0.636204	-0.746404	-0.691304
320	56	0	CCAAATTTTTGCATCCTTCACTGACACTTTGGATGTGGCCCAGAGGTGCAAGGAGCTGGG	24833	0	A_24_P862524	A_24_P862524	A_24_P862524	Unknown	-0.526113	-0.676818	-0.601466	-0.624523	-0.758295	-0.691409
272	59	0	TTACTGAAGATGTTCAGGGCAAAAACTGCCTAACTTCCGGCATGGATCTTATTCGTGACA	21094	0	A_24_P76358	A_24_P76358	A_24_P76358	Unknown	-0.945006	-1.12698	-1.03599	-0.631799	-0.76456	-0.698179
57	84	1526	GAAGAAGCTAACCTTCAAAAAAGTCAGGCTCTACTTGAGGAGAAGCAAAAAGAAGAAGAC	4445	0	A_23_P18656	SCLT1	NM_144643	ref|Homo sapiens sodium channel and clathrin linker 1 (SCLT1), mRNA [NM_144643]	-0.838172	-0.573252	-0.705712	-0.79849	-0.599364	-0.698927
253	21	3171	TGTGGGATGGATGAATGAAGTGGAATGTGAACTTTGGGCAAGTTAAATGGGACAGCCTTC	19623	0	A_23_P165657	SLC20A1	NM_005415	ref|Homo sapiens solute carrier family 20 (phosphate transporter), member 1 (SLC20A1), mRNA [NM_005415]	-0.140122	-0.507569	-0.323845	-0.760413	-0.646629	-0.703521
209	27	1504	CCTACCTCTGAAGCCATTTTATGATCTGTCATGTGCCACCTGAGCCTCCAGTAAAAACAA	16215	0	A_23_P49865	YBX2	NM_015982	ref|Homo sapiens Y box binding protein 2 (YBX2), mRNA [NM_015982]	-0.721122	-0.495098	-0.60811	-0.6406	-0.77224	-0.70642
503	66	1785	GGAAGAGACTCACATGCTTTGGTTAGTATCTGTGTTTCCGGTGGGTGTAATAGGGGATTA	39151	0	A_23_P64721	GPR109B	NM_006018	ref|Homo sapiens G protein-coupled receptor 109B (GPR109B), mRNA [NM_006018]	-0.51163	-0.690312	-0.600971	-0.622577	-0.800597	-0.711587
136	39	686	GGCGGATCTACAGACATAGAATACCCTCTACCATCTGCTTTGGTCAGGGTGCCGCTCGAG	10491	0	A_32_P182156	ZNF511	NM_145806	ref|Homo sapiens zinc finger protein 511 (ZNF511), mRNA [NM_145806]	-0.603129	-0.55857	-0.580849	-0.602239	-0.821531	-0.711885
451	10	223	GCCTAAAGAAGATGCACACCAACAATGCCAAGGCCATGAGTCCACGTGCCGAGGCTCTCA	35026	0	A_24_P7085	RPL29P2	NR_002778	ref|Homo sapiens ribosomal protein L29 pseudogene 2 (RPL29P2), non-coding RNA [NR_002778]	-0.3862	-0.78397	-0.585085	-0.60459	-0.820615	-0.712602
480	10	5985	TTTCCATCTGAGGGTACAGGAAGTACCAGGACCTGTTTCAGTTTTTGAATCCTGCAAGCA	37187	0	A_24_P185709	EPB41L1	NM_012156	ref|Homo sapiens erythrocyte membrane protein band 4.1-like 1 (EPB41L1), transcript variant 1, mRNA [NM_012156]	-0.760859	-0.679859	-0.720359	-0.760492	-0.665302	-0.712897
16	62	865	TGAGCCCTACATCAAGTGGGAAGACAAGGACGCCAAGATCTTCCGAGTTGTGGATCCAAA	1080	0	A_23_P42353	ETV7	NM_016135	ref|Homo sapiens ets variant 7 (ETV7), mRNA [NM_016135]	-0.84756	-0.864831	-0.856196	-0.811941	-0.626127	-0.719034
154	26	773	ATGATTTCTAGACAAGTCATCTGCTCACAGACAAGAATGTGTCTCTGCCTTGCTCCTGGA	11858	0	A_23_P308305	TTC39C	NR_024232	ref|Homo sapiens tetratricopeptide repeat domain 39C (TTC39C), transcript variant 3, transcribed RNA [NR_024232]	-0.604705	-0.67245	-0.638577	-0.687024	-0.75145	-0.719237
222	34	2403	TCAAACTGACACAAGACCTACAGAGAAAACCCTTTGCCAAATCTGCTCTCAGCAAGTGGA	17167	0	A_23_P345575	FOXO3	NM_001455	ref|Homo sapiens forkhead box O3 (FOXO3), transcript variant 1, mRNA [NM_001455]	-0.540523	-0.64721	-0.593866	-0.659937	-0.781575	-0.720756
31	48	3513	GGATAATGTCCCCAGAAGGAACACAGACTCCCGCTTGGGTGAGATCCCCCGGAAAGAGAT	2287	0	A_23_P9761	CNTROB	NM_001037144	ref|Homo sapiens centrobin, centrosomal BRCA2 interacting protein (CNTROB), transcript variant 2, mRNA [NM_001037144]	-0.62049	-0.582207	-0.601349	-0.620679	-0.829335	-0.725007
33	20	0	GGCTGGTTGCCAACACCAAGATTAGCCCTCGCATCCACACAGTCCATGTGCAGGGAAGAA	2395	0	A_24_P332441	A_24_P332441	A_24_P332441	Unknown	-0.774796	-1.19773	-0.986264	-0.583274	-0.873157	-0.728215
359	67	1661	TACTGGAGTCAGTTCTCAATAGTGGAGCAGAAGAACATTGACCCCCTACATGTCACTGAA	27959	0	A_23_P65041	RACGAP1P	NR_026583	ref|Homo sapiens Rac GTPase activating protein 1 pseudogene (RACGAP1P), non-coding RNA [NR_026583]	-0.458296	-0.746365	-0.602331	-0.644246	-0.819932	-0.732089
246	80	3087	TGTCCTGAAAGTTGGAATGAAAGAGACCCTATAAGAGCACTGACATGTTTCAGTGTCCTC	19096	0	A_23_P110196	HERC5	NM_016323	ref|Homo sapiens hect domain and RLD 5 (HERC5), mRNA [NM_016323]	-0.722949	-0.649695	-0.686322	-0.585022	-0.883529	-0.734276
426	11	3221	ACCATGTTGACTTTCCTCATGTGTTTCCTTATGACTCAGTAAGTTGGCAAGGTCCTGACT	33005	0	A_23_P29773	LAMP3	NM_014398	ref|Homo sapiens lysosomal-associated membrane protein 3 (LAMP3), mRNA [NM_014398]	-1.08163	-0.772082	-0.926855	-0.975482	-0.504124	-0.739803
127	73	2851	AGAGTTCTAAGGACCAGCATTCTGGGGGCCATTTTCTCTACAGGCAAATGGAATTGCTTT	9932	0	A_23_P116376	CPSF7	NM_024811	ref|Homo sapiens cleavage and polyadenylation specific factor 7, 59kDa (CPSF7), transcript variant 1, mRNA [NM_024811]	-0.665274	-0.94299	-0.804132	-0.568455	-0.924302	-0.746379
367	19	3375	TGAGACCCAAGCGGGATGACAGACAGCTAGAGATTGCAAACAACAGCTCCCAGATTCTGC	28507	0	A_23_P212447	IFT122	NM_018262	ref|Homo sapiens intraflagellar transport 122 homolog (Chlamydomonas) (IFT122), transcript variant 3, mRNA [NM_018262]	-0.52596	-0.654921	-0.590441	-0.73587	-0.75722	-0.746545
171	40	0	GCCCCAGATTTGATGTACTCAAAGTTCTAGAAAAACGGCAGAATAATCTGCTTCCATCCT	13292	0	A_24_P358390	A_24_P358390	A_24_P358390	Unknown	-1.06175	-1.14989	-1.10582	-0.642536	-0.855654	-0.749095
256	41	0	TGATACTATGGTGCCTTGTCATCTCGGGCCCAAAAGAGCTAGCAGAATCTGCAAACTTTT	19815	0	A_24_P918810	A_24_P918810	A_24_P918810	Unknown	-0.739394	-0.738909	-0.739152	-0.808204	-0.695445	-0.751824
155	16	0	TCCAGCTTCAATTCCAGCTCAGGCTCCCAAAGGCGCCCAGGCCACTACAAAGGGTTCAAA	11999	0	A_24_P358279	A_24_P358279	A_24_P358279	Unknown	-0.441475	-0.730371	-0.585923	-0.560583	-0.947129	-0.753856
26	76	2466	GAAATGGCAGCAGTTTCTGATGCTGAGGCAGTTTGCAATCCCATGACAACTGGATTTAAA	1869	0	A_23_P11685	PLA2G4A	NM_024420	ref|Homo sapiens phospholipase A2, group IVA (cytosolic, calcium-dependent) (PLA2G4A), mRNA [NM_024420]	0.617189	0.552852	0.58502	-0.978263	-0.534337	-0.7563
141	60	0	TGATTAGCGAAAATCACGACTATAACCCAAAAACTGCACCTTCTGTCAATATTAGCAGAC	10989	0	A_32_P27532	A_32_P27532	A_32_P27532	Unknown	-0.860569	-1.23468	-1.04763	-0.204577	-1.31132	-0.75795
251	16	1633	TGGGAGGGCATCCTGGCTGTTTCACCCGTGGACTTGAACTTGCCATTGGACTGAGCTCTT	19454	0	A_23_P50477	BCL2L12	NM_138639	ref|Homo sapiens BCL2-like 12 (proline rich) (BCL2L12), transcript variant 1, mRNA [NM_138639]	-0.624914	-0.801105	-0.713009	-0.682801	-0.835459	-0.75913
14	68	1211	TTGTGGATGGTGTTGACTTCTGACTCTAAAAGCAATCAAACATGTTTCTGCTGGACAGTG	945	0	A_23_P86470	CH25H	NM_003956	ref|Homo sapiens cholesterol 25-hydroxylase (CH25H), mRNA [NM_003956]	-0.597547	-0.622695	-0.610121	-0.676559	-0.84395	-0.760255
120	81	4297	AGCCATACAGAATTTAACCCGTCTCTTATACAGCCTTCAGGCCGCCTTGACCATTCAGGA	9326	0	A_32_P213330	RGNEF	NM_001080479	ref|Homo sapiens Rho-guanine nucleotide exchange factor (RGNEF), mRNA [NM_001080479]	-0.75038	-0.812948	-0.781664	-0.550839	-0.978991	-0.764915
17	17	1321	CCAGACCTATGTTGAAGCTAAGCCGTATTTATAACAATGTTTAAGATTCTCAGAAATCAG	1143	0	A_24_P346101	PRELID2	NM_138492	ref|Homo sapiens PRELI domain containing 2 (PRELID2), transcript variant 3, mRNA [NM_138492]	-0.794414	-0.841204	-0.817809	-0.950775	-0.579171	-0.764973
182	54	0	CAAGGACCCACTCATTCTGCAGAAAGACCTACAAGTCTTTCTGGTCTCAATTGCAAAGTA	14083	0	A_32_P108516	A_32_P108516	A_32_P108516	Unknown	-1.02324	-0.94806	-0.985649	-0.550872	-0.981445	-0.766158
155	27	341	GCATTTCTTCTTTTTAAAACAAAGGGGGCAATTATTTGTAGAAAGCAATACTTAGCCTCC	12018	0	A_24_P520241	AA176161	AA176161	gb|zp23h07.s1 Stratagene neuroepithelium (#937231) Homo sapiens cDNA clone IMAGE:610333 3', mRNA sequence [AA176161]	-1.26161	-0.795873	-1.02874	-0.679585	-0.867804	-0.773695
67	77	2912	GTCTTCCAGAATACAAACTACTCCCAGTTAGATATCAGTGAGTTTGAATAACTGAAGAAA	5237	0	A_24_P287473	SAV1	NM_021818	ref|Homo sapiens salvador homolog 1 (Drosophila) (SAV1), mRNA [NM_021818]	-0.530576	-0.303344	-0.41696	-0.912723	-0.648981	-0.780852
229	65	1677	TTTGGGAGTTGTAGTTAATCATCAAGAGAATTTGGGGCTTCCAAGTTGTTCGGGCCAAGG	17847	0	A_24_P376707	HDGF	NM_004494	ref|Homo sapiens hepatoma-derived growth factor (high-mobility group protein 1-like) (HDGF), transcript variant 1, mRNA [NM_004494]	-0.742716	-0.671923	-0.707319	-0.750556	-0.821696	-0.786126
404	43	624	CCCCTGGACAGGCCGTTGGTTGGCCAGGATGAGTTTTTCCTGGAGCAGACCAAGAAGAAA	31348	0	A_23_P39131	GLTSCR2	NM_015710	ref|Homo sapiens glioma tumor suppressor candidate region gene 2 (GLTSCR2), mRNA [NM_015710]	-0.566664	-0.60667	-0.586667	-0.775801	-0.823024	-0.799413
96	28	5069	CAGCTTTAAATAGACTTTGTCATATGCATGAATCATCAGAGATGAAACTGTTTGAGAGAC	7347	0	A_24_P192301	SEMA3A	NM_006080	ref|Homo sapiens sema domain, immunoglobulin domain (Ig), short basic domain, secreted, (semaphorin) 3A (SEMA3A), mRNA [NM_006080]	-0.380627	-0.780175	-0.580401	-0.957583	-0.653127	-0.805355
210	47	2865	GGAATGGCTGGGATTTCTCGGCACTCTGCATCATCCATCTTTTCTTATAGGTGGGAAAAT	16252	0	A_23_P211631	FBLN1	NM_006486	ref|Homo sapiens fibulin 1 (FBLN1), transcript variant D, mRNA [NM_006486]	-0.607816	-0.747519	-0.677668	-0.82148	-0.795538	-0.808509
37	34	3661	CCTTATGAAACTCCAGCTATGTAATAAAAAACTATACTCTGTGTTCTGTTAATGCCTCTG	2743	0	A_24_P157926	TNFAIP3	NM_006290	ref|Homo sapiens tumor necrosis factor, alpha-induced protein 3 (TNFAIP3), mRNA [NM_006290]	-0.806184	-0.859992	-0.833088	-0.812241	-0.813823	-0.813032
445	25	350	GACCCTAAGCCCAGGGTCTGGCCTTGAAAGCTCCGCAGAAATGATTCCAAAACCCAGGGA	34576	0	A_23_P304386	HIGD2A	NM_138820	ref|Homo sapiens HIG1 hypoxia inducible domain family, member 2A (HIGD2A), mRNA [NM_138820]	-0.680629	-0.840177	-0.760403	-0.676606	-0.966191	-0.821399
128	59	2348	ATTTGAGATTCTGCACTCCATGAAAAGTTCACTTGGACGCTGGGGCCAAAAGCTGTTGAT	9906	0	A_23_P200386	KHDRBS1	NM_006559	ref|Homo sapiens KH domain containing, RNA binding, signal transduction associated 1 (KHDRBS1), mRNA [NM_006559]	-0.223371	0.0308696	-0.0962505	-1.13254	-0.51053	-0.821536
14	52	370	TTGAATGACCAAGTTCTCTTCATTGACCAAGGAAATCGGCCTCTATTTGAAGATATGACT	914	0	A_23_P104798	IL18	NM_001562	ref|Homo sapiens interleukin 18 (interferon-gamma-inducing factor) (IL18), mRNA [NM_001562]	-0.513731	-0.751726	-0.632729	-0.640989	-1.00831	-0.824652
228	17	2100	GAAGATGATCATGGATGACAGCAAACGCAAGGCGAAGTCTTTTGAGGGCAACAACAACTA	17603	0	A_24_P135322	NRP1	NM_001024629	ref|Homo sapiens neuropilin 1 (NRP1), transcript variant 3, mRNA [NM_001024629]	-0.134097	-0.034735	-0.084416	-0.951332	-0.699036	-0.825184
37	67	1883	CTCAGTGACTGTGGTTGAGGACGACGAGGATGAGGATGGAGATGACCTGCTCCATCACCA	2806	0	A_23_P34835	LMNA	NM_005572	ref|Homo sapiens lamin A/C (LMNA), transcript variant 2, mRNA [NM_005572]	0.30349	-0.349984	-0.0232472	-0.625637	-1.02787	-0.826753
198	73	2948	GATTTGCCGAACTTTATGGTTCCAATGGTCCTCAGCTGTTTACAATAGAGCAATGGGGCA	15366	0	A_23_P27279	NEDD4L	NM_015277	ref|Homo sapiens neural precursor cell expressed, developmentally down-regulated 4-like (NEDD4L), transcript variant d, mRNA [NM_015277]	-0.550497	-0.540824	-0.54566	-0.687924	-0.968995	-0.828459
332	62	1178	ATTCGAATAAAGCTCTTGAGAAGGGACTGAATCCTCTGAATGCATACTCCGATCTCGCTG	25791	0	A_23_P35412	IFIT3	NM_001549	ref|Homo sapiens interferon-induced protein with tetratricopeptide repeats 3 (IFIT3), transcript variant 1, mRNA [NM_001549]	-1.47907	-1.44433	-1.4617	-0.502421	-1.16165	-0.832035
38	53	6011	TTTTTTGGTGGACAGAATATTTTGGAGGTCTCCGTCGCTGTTTAGAATGTGGCCACTTGG	2780	0	A_32_P540991	DGKE	NM_003647	ref|Homo sapiens diacylglycerol kinase, epsilon 64kDa (DGKE), mRNA [NM_003647]	-0.587136	-0.682986	-0.635061	-0.809731	-0.864274	-0.837002
105	80	1989	AACACATCCCGGGCTTCCGTGACCTTTCTCAGCATGACCAAGTCACCCTGCTTAAGGCTG	8231	0	A_24_P250227	NR1D1	NM_021724	ref|Homo sapiens nuclear receptor subfamily 1, group D, member 1 (NR1D1), mRNA [NM_021724]	-0.829968	-0.762273	-0.79612	-0.637927	-1.03636	-0.837142
488	1	1588	TCAGGAACTGATTCCTCCATCCTGAAACACCTTAACAACCGGAAAATAGCCAAGACCAGA	37786	0	A_32_P130962	AF131777	AF131777	gb|Homo sapiens clone 25061 mRNA sequence [AF131777]	-0.938768	-1.42189	-1.18033	-0.54854	-1.14812	-0.84833
363	81	4979	CTCTCTGGAAAATGACTTGACTAAGGCTCTCATGAAATTCAAAGTGCCATTTAGAACATG	28310	0	A_24_P296254	ARHGAP11A	NM_014783	ref|Homo sapiens Rho GTPase activating protein 11A (ARHGAP11A), transcript variant 1, mRNA [NM_014783]	-0.363704	-0.362398	-0.363051	-0.825398	-0.872435	-0.848917
39	13	3024	AACATCTTCGATAAATCCCAGAAGTCTTTAAGTGACAGTAGAGAGCCTACAGAGAAGCCT	2864	0	A_24_P204043	ZNF318	NM_014345	ref|Homo sapiens zinc finger protein 318 (ZNF318), mRNA [NM_014345]	-0.720245	-0.786552	-0.753398	-0.913339	-0.790774	-0.852057
78	66	1305	AAACAGTATAAACTTTCAGAGGCAAAATCCTTCACCAATTTTTCCACATACTTTCATGCC	6009	0	A_23_P94754	TNFSF15	NM_005118	ref|Homo sapiens tumor necrosis factor (ligand) superfamily, member 15 (TNFSF15), mRNA [NM_005118]	-0.44567	-0.839651	-0.642661	-0.898958	-0.806348	-0.852653
301	61	0	TCCTAAACGGGAGACAAAAAAGAAGAGAACATCCTGGCCTGTCCATTGGTGATGTTGGAA	23433	0	A_24_P480464	A_24_P480464	A_24_P480464	Unknown	-0.462321	-0.826781	-0.644551	-0.765486	-0.941342	-0.853414
257	47	1273	GGGCCCCAGCGCTTTTGTGTATATAAATGTTAATGATTTTTATAGGTATTTGTAACCCTG	19979	0	A_23_P400298	PRSS22	NM_022119	ref|Homo sapiens protease, serine, 22 (PRSS22), mRNA [NM_022119]	-0.74035	-0.536373	-0.638362	-0.791003	-0.949625	-0.870314
164	32	21	CTTTCCCGTGTGGAGTCTGGAGACGACGTGCAGAAATGGCACCTGGAAAGGGGAAGGAAA	12664	0	A_24_P808522	RPS14	NM_005617	ref|Homo sapiens ribosomal protein S14 (RPS14), transcript variant 3, mRNA [NM_005617]	-0.835801	-1.24425	-1.04003	-0.467828	-1.27299	-0.870411
169	70	6460	CTGGGGAGCCTAAATTTAGTTCAGCTTACCTTTGAGAATAGCATCAATTCAGACTCTCTT	13196	0	A_24_P411749	GPR126	NM_020455	ref|Homo sapiens G protein-coupled receptor 126 (GPR126), transcript variant a1, mRNA [NM_020455]	-0.466683	-0.554627	-0.510655	-0.899347	-0.848716	-0.874032
305	57	133	CTAACTCAAGCCATTGGCACACAGGCATTAGACAGAAAGCTGAAGTTGAAATGGTGGAGT	23737	0	A_32_P230828	GAS5	NR_002578	ref|Homo sapiens growth arrest-specific 5 (non-protein coding) (GAS5), non-coding RNA [NR_002578]	-0.819893	-0.818162	-0.819028	-0.966908	-0.79275	-0.879829
211	49	2012	ACCTCCAGCTGGAAACAAAAGAGGAAAAAGATAAACATGGGTTGATGTGTTGAGAGAATC	16412	0	A_23_P204891	NUPL1	NM_014089	ref|Homo sapiens nucleoporin like 1 (NUPL1), transcript variant 1, mRNA [NM_014089]	-0.516761	-0.642539	-0.57965	-0.755136	-1.00642	-0.880778
111	13	2843	AAAGCATGCCTTGTTTCTATCTTTCTCTATTTCCGTGGTCCCCTGAATCCAGAAAACAAA	8579	0	A_23_P162466	PKP2	NM_004572	ref|Homo sapiens plakophilin 2 (PKP2), transcript variant 2b, mRNA [NM_004572]	-0.683998	-0.965339	-0.824669	-0.806567	-0.966282	-0.886424
295	47	419	TGTATTTGTACACCAGACTGCCATAAAGAATAACCCCAGGAAGTACCTTCGCAGTGTAGG	22934	0	A_24_P375002	YBX1	NM_004559	ref|Homo sapiens Y box binding protein 1 (YBX1), mRNA [NM_004559]	-0.525773	-0.651174	-0.588474	-0.7279	-1.04707	-0.887486
79	59	4121	CAATGAACTATGTGGTTTTGAATCGGATGTAGACCATTAGTACTACTACTTGAGCTAAAC	6149	0	A_24_P941505	FAM120A	NM_014612	ref|Homo sapiens family with sequence similarity 120A (FAM120A), mRNA [NM_014612]	-0.0624042	0.0188731	-0.0217656	-1.10705	-0.678543	-0.892797
53	5	3491	ACAGTCAGATTTCTTCAGGAACCCAGGTAGAAAAATACAAGAAAAATTATCTTCCAATGC	3980	0	A_24_P298996	CENPJ	NM_018451	ref|Homo sapiens centromere protein J (CENPJ), mRNA [NM_018451]	-0.248799	-0.369467	-0.309133	-0.965368	-0.850565	-0.907966
73	9	726	TTTTCGTTTTTTCTAAAAGATGAATTCCTATGGCTCTGCAATTGTCACCGGTTAACTGTG	5584	0	A_23_P404667	BIK	NM_001197	ref|Homo sapiens BCL2-interacting killer (apoptosis-inducing) (BIK), mRNA [NM_001197]	-0.98086	-1.02283	-1.00185	-0.826638	-0.994306	-0.910472
62	48	121	TTTCTAACAAGTGCTCAGAGAGGTGGAAGACCATGTCTGCTAAAGAGAAAGGAAAATTTG	4701	0	A_24_P169148	HMGB1L1	NM_001008735	ref|Homo sapiens high-mobility group box 1-like 1 (HMGB1L1), mRNA [NM_001008735]	-0.403256	-0.765175	-0.584216	-0.778324	-1.06338	-0.920854
14	57	561	GTGACTTCCTTACTATTGCTTCCTGGACTAAACCAACATGGAATCATTTTGAAGTACATT	924	0	A_24_P356218	ARL6IP1	NM_015161	ref|Homo sapiens ADP-ribosylation factor-like 6 interacting protein 1 (ARL6IP1), mRNA [NM_015161]	-0.621466	-0.712008	-0.666737	-0.945142	-0.900266	-0.922704
122	41	0	TTGTTGCATGGGTTAATTCAGCAGTATAAATTTGCCCCTGGCAAATGCATACACCTCATG	9406	0	A_32_P79719	A_32_P79719	A_32_P79719	Unknown	-0.693642	-0.779237	-0.736439	-0.808951	-1.0431	-0.926027
59	29	0	GATGGAAAGGGAGAAGAGGACATAAAAACAAATTTGTTTTTCTATACCACAAGGCTTTTG	4504	0	A_32_P166540	A_32_P166540	A_32_P166540	Unknown	-0.792893	-0.909395	-0.851144	-0.600114	-1.25629	-0.928204
443	68	0	ATTGCCTCAGCCCAGCTACTGGGAATGGACATTGAGCGGGTGAACATTGCTTTTAATTAT	34495	0	A_24_P534290	A_24_P534290	A_24_P534290	Unknown	-0.501868	-0.699111	-0.60049	-0.670649	-1.20565	-0.938149
31	76	5288	GTGATGTGTATGTGTATATACTGTATGTGTACTTTTTAAAATAGGTGTATGTCCCAACCC	2342	0	A_24_P133253	KITLG	NM_000899	ref|Homo sapiens KIT ligand (KITLG), transcript variant b, mRNA [NM_000899]	0.393815	0.976067	0.684941	-1.21615	-0.662888	-0.939521
81	50	0	TCTGAAGAACAAAGTGGAGGGTCCGTTAAAAGTTAATTCAGTAAATAAACTTCATTGGTG	6293	0	A_32_P71585	A_32_P71585	A_32_P71585	Unknown	-0.579644	-0.605066	-0.592355	-0.739252	-1.14704	-0.943144
44	36	3724	TTACTTCCCAGAGCCAACCACTAGTGCATATGTTAGGGAATCTGGGCTTCCAACATGAAT	3233	0	A_23_P167256	PHF17	NM_199320	ref|Homo sapiens PHD finger protein 17 (PHF17), transcript variant L, mRNA [NM_199320]	-0.277367	-0.282366	-0.279867	-0.989236	-0.906074	-0.947655
124	80	535	AGACACGACTTTGAACTGGAAGATGGTGGATGCTTCCAAAAGACTCGAAGCTGTCCATGA	9632	0	A_23_P135364	DTYMK	NM_012145	ref|Homo sapiens deoxythymidylate kinase (thymidylate kinase) (DTYMK), mRNA [NM_012145]	-0.554403	-0.62061	-0.587507	-0.754485	-1.1495	-0.951995
479	21	0	TCCTCTCTCAAGGACGAGGTTTTGAAAATTATGCTGGTGCAGAAGCAGACCCATACCAGC	37207	0	A_24_P24142	A_24_P24142	A_24_P24142	Unknown	-0.544564	-0.883283	-0.713924	-0.970774	-0.938805	-0.95479
474	72	1333	AAGTCGATAATGAGGAACACACCCTTGTTCCCGTCATTCACGTATAAAGAGTGGCTACCT	36831	0	A_23_P166526	RIBC2	NM_015653	ref|Homo sapiens RIB43A domain with coiled-coils 2 (RIBC2), mRNA [NM_015653]	0.788533	0.742416	0.765474	-1.06975	-0.845683	-0.957715
119	35	9955	GGGCCTTTTGGGTTTTATTGAATAGTTCATTTCACCTGTTTAAGACTTACTACCAATAAG	9241	0	A_32_P113584	ZNF292	NM_015021	ref|Homo sapiens zinc finger protein 292 (ZNF292), mRNA [NM_015021]	-0.576261	-0.601631	-0.588946	-1.13127	-0.788424	-0.959849
17	73	5497	TACAAAGTTTGGAGACTCAACAAATGCTCTAACCTTCTAGAGACAAAAGTCCTATTTCTG	1253	0	A_24_P355246	PCSK5	ENST00000376752	ens|Proprotein convertase subtilisin/kexin type 5 Precursor (EC 3.4.21.-)(Proprotein convertase PC5)(Subtilisin/kexin-like protease PC5)(hPC6)(PC6) [Source:UniProtKB/Swiss-Prot;Acc:Q92824] [ENST00000376752]	-0.560422	-0.338695	-0.449558	-1.16364	-0.765608	-0.964624
410	85	2163	AGAAGGGCTCTGATTTGCACAATTTGTTGAAAAATCACAAACCCATAGAAAAGTAAGTAG	31893	0	A_23_P9836	ETV5	NM_004454	ref|Homo sapiens ets variant 5 (ETV5), mRNA [NM_004454]	-0.680639	-0.795984	-0.738312	-0.858745	-1.07873	-0.968738
56	66	2524	ATTCCCAGATCAAGCAAGAAGTCGAGAACTTCAAAAAGGTCAATATGATCAGCCGGGAGC	4253	0	A_24_P7211	LARP1	NM_033551	ref|Homo sapiens La ribonucleoprotein domain family, member 1 (LARP1), transcript variant 2, mRNA [NM_033551]	-0.831259	-0.930203	-0.880731	-0.725483	-1.21343	-0.969458
125	61	2080	CATTGTTTGCATCTCTCTATGAAGATACGTCTGTCCAAACTTTTAAAAGGCATAACTGTA	9756	0	A_24_P108863	SCML1	NM_001037540	ref|Homo sapiens sex comb on midleg-like 1 (Drosophila) (SCML1), transcript variant 1, mRNA [NM_001037540]	-0.167471	-0.121641	-0.144556	-1.40682	-0.535388	-0.971103
385	62	570	TTGGGAAAACTTTGTGTACAATGATAATGAGCCATTCAAGCCTTGGAAGGGATTAAAAAC	29988	0	A_23_P120931	APOBEC3C	NM_014508	ref|Homo sapiens apolipoprotein B mRNA editing enzyme, catalytic polypeptide-like 3C (APOBEC3C), mRNA [NM_014508]	-0.480328	-0.690565	-0.585447	-0.73614	-1.2188	-0.97747
310	47	1404	GGTCTGCAGATTAAACAAATCCGTCATGAGTCGGGAGCTTCGATCAAAATTGATGAGCCT	24028	0	A_32_P8666	LOC644063	XR_018217	ref|PREDICTED: Homo sapiens similar to heterogeneous nuclear ribonucleoprotein K (LOC644063), miscRNA [XR_018217]	-0.61675	-0.787583	-0.702166	-0.941446	-1.0173	-0.979375
125	23	2211	GGTAAAAGGTTAAATTTTACATGACAGATATTTTATCTATTGGCCTGTTCCCCAAATGGC	9686	0	A_23_P99437	ING1	NM_198219	ref|Homo sapiens inhibitor of growth family, member 1 (ING1), transcript variant 1, mRNA [NM_198219]	-0.470408	-0.372356	-0.421382	-1.40215	-0.556779	-0.979465
276	9	0	TCTCAAAACTAGAAGGGAAAGGTGTTTTCTCCACATCAATCCAGCTTTGGAGACATTCTA	21323	0	A_24_P711477	A_24_P711477	A_24_P711477	Unknown	-1.09773	-0.857311	-0.977518	-0.742799	-1.23308	-0.987941
227	58	2554	AGCTCACTGGGAGTCTCAGGAGGGATAACCGGATTTCTGCTCTTTCCCCTGTCACTCCCA	17681	0	A_23_P64630	RNF26	NM_032015	ref|Homo sapiens ring finger protein 26 (RNF26), mRNA [NM_032015]	-0.75762	-0.648266	-0.702943	-0.913419	-1.06542	-0.989421
143	39	0	AGGACAGCGGGAAAAATCGATGAGCGCCACCTCTTTAAAAACTCACTTACGTTGTCCTTT	11099	0	A_23_P359091	A_23_P359091	A_23_P359091	Unknown	-0.646755	-0.800759	-0.723757	-0.896551	-1.08605	-0.991301
461	1	0	GTTAAGTCTATGCTGAAAGATGGAAAGGGAGAAGAGGACATAAAAACAAATTTGTCTTTC	35784	0	A_32_P218251	A_32_P218251	A_32_P218251	Unknown	-0.974544	-1.03273	-1.00364	-0.674458	-1.33421	-1.00433
308	9	1262	TGTCTGACGAGAATGATGCCAAAATCCTCAATGACGTCCAGGACCGGTTTGAAGTTAATG	23805	0	A_23_P78664	DDX39	NM_005804	ref|Homo sapiens DEAD (Asp-Glu-Ala-Asp) box polypeptide 39 (DDX39), mRNA [NM_005804]	-0.817546	-0.831492	-0.824519	-1.10485	-0.905797	-1.00533
273	44	678	AAATGGCTCCAGGTAGTGAGTCAATGAAGTTCAGACATGTTGGTGTAAAGTTTCTCCTCT	21225	0	A_24_P3804	C6orf26	NM_001039651	ref|Homo sapiens chromosome 6 open reading frame 26 (C6orf26), mRNA [NM_001039651]	-0.90604	-0.98616	-0.9461	-0.967255	-1.05334	-1.0103
196	53	0	CTCTCTCAAGAAGGAGGTTTTGAAGACGCCAGTGCAGAAGCAGACCTGCACCGGCCAGAA	15171	0	A_24_P273114	A_24_P273114	A_24_P273114	Unknown	-0.536247	-0.792579	-0.664413	-0.84958	-1.18118	-1.01538
376	30	0	TCAAGAACAAGGATTTGAAGATTATGATGGTGCAGAAGCAGACCCACGTCGGCCAGCACA	29155	0	A_24_P280953	A_24_P280953	A_24_P280953	Unknown	-0.602322	-0.911889	-0.757105	-0.881909	-1.15235	-1.01713
313	7	661	TGGGATTCTAGATTAATGGGGGTTGCTACTGTTTAATTCAGTGACTTGATCTTTTTAATG	24266	0	A_23_P259506	C5orf32	NM_032412	ref|Homo sapiens chromosome 5 open reading frame 32 (C5orf32), mRNA [NM_032412]	-0.674661	-0.773103	-0.723882	-1.09132	-0.949418	-1.02037
426	36	4591	GTGCCGCTGTGCTGAGGAGAATTGCTTCATACAAAAGTCGGATGACAAGGTCACCCTGGA	33049	0	A_23_P101407	C3	NM_000064	ref|Homo sapiens complement component 3 (C3), mRNA [NM_000064]	-0.790173	-0.71861	-0.754392	-0.968319	-1.09496	-1.03164
4	43	2248	CTCAACTCAAAACTTTTTAGGAGAATCATGAAATTGGTCTATTCAAAGGATGGAGTTGAG	194	0	A_23_P355075	CENPN	NM_001100624	ref|Homo sapiens centromere protein N (CENPN), transcript variant 2, mRNA [NM_001100624]	-0.47366	-0.379859	-0.426759	-1.14743	-0.922597	-1.03501
221	73	2281	ATTCTTCTCTTCTTTCTAGGTTTCAACTGCAGCAGAGATTGTAACAAACCACTGGGCCCA	17240	0	A_24_P940509	BC043213	BC043213	gb|Homo sapiens cDNA clone IMAGE:5295206 [BC043213]	-0.613493	-0.791549	-0.702521	-0.863778	-1.21589	-1.03983
446	42	1614	TGTTAAACTACAAAACTGTACAGCCTATTTTAGTGTGGACTATTAAAACCCTTGCACTGT	34610	0	A_32_P154911	PRR15	NM_175887	ref|Homo sapiens proline rich 15 (PRR15), mRNA [NM_175887]	-0.738245	-0.731297	-0.734771	-1.08628	-1.00425	-1.04526
184	15	886	TCTGAAGCAAAGAAAGGATCAAAATTTGATACTGGGAGCTTTGTTGGTGGTATTGTATTA	14165	0	A_23_P202964	TMEM123	NM_052932	ref|Homo sapiens transmembrane protein 123 (TMEM123), mRNA [NM_052932]	-0.681224	-0.756293	-0.718759	-1.12709	-0.978929	-1.05301
258	67	5180	AGGGGACACAGGCTTCTTAAAACAACCCGGCTTCCTCACCCTATGTCCTTTATTTACAAA	20016	0	A_24_P45446	GBP4	NM_052941	ref|Homo sapiens guanylate binding protein 4 (GBP4), mRNA [NM_052941]	-0.901892	-0.655234	-0.778563	-1.12165	-1.02276	-1.0722
233	23	2143	CTGAAATCGGAGTGGTCAGGGTTGGGACAGCTGCCCTAATTCACATCCTTCATTTGGAGA	18082	0	A_24_P50908	ENST00000366699	ENST00000366699	ens|Tripartite motif-containing protein 11 (EC 6.3.2.-)(RING finger protein 92)(Protein BIA1) [Source:UniProtKB/Swiss-Prot;Acc:Q96F44] [ENST00000366699]	-0.902481	-0.585651	-0.744066	-1.06158	-1.08579	-1.07368
152	52	19067	TGTGCTAAAGCTCTCTAAGTACATCCACCCTGTGTAATAGGAACCTGTGAATTGTACTGG	11747	0	A_23_P19134	GPR98	NM_032119	ref|Homo sapiens G protein-coupled receptor 98 (GPR98), transcript variant 1, mRNA [NM_032119]	-0.709985	-0.825008	-0.767497	-1.12404	-1.02503	-1.07453
103	69	1327	ACTACCCTCCCTGTGGAGCTGTTCGGTGTCCGTCGAGCTAGCCACACCCTGACACCATGT	8056	0	A_23_P27656	C19orf48	NM_199249	ref|Homo sapiens chromosome 19 open reading frame 48 (C19orf48), mRNA [NM_199249]	-0.602254	-0.642343	-0.622299	-0.984331	-1.18235	-1.08334
277	78	4832	ATACATATTTGGGTTGGTACTGGTTGAATCCTTCAGTTAACTGCTTTGTTGCTTTTTGCA	21607	0	A_23_P43157	MYBL1	NM_001080416	ref|Homo sapiens v-myb myeloblastosis viral oncogene homolog (avian)-like 1 (MYBL1), transcript variant 1, mRNA [NM_001080416]	-0.510631	-0.257071	-0.383851	-1.15783	-1.02041	-1.08912
289	19	0	AAATGGAATAATCACTGAGAATAAAGCAGTTGAGTATTTATAACAATAATATTTTATGGG	22430	0	A_23_P207307	A_23_P207307	A_23_P207307	Unknown	-0.410119	-0.815667	-0.612893	-1.01122	-1.18438	-1.0978
310	20	1145	CATCAGGAAAGGGACTAAGGCTCCTCAGGCTGCAGGAAAGATTCACACAGATTTTGAAAA	23982	0	A_23_P28420	OLA1	NM_013341	ref|Homo sapiens Obg-like ATPase 1 (OLA1), transcript variant 1, mRNA [NM_013341]	-0.520719	-0.792467	-0.656593	-1.21171	-0.985675	-1.09869
184	3	913	CTGAGAGTCCTGGAACTAACAGTCTGCTTCCGAATGAAAACCCCCCTTCATATTACAGTA	14141	0	A_32_P110390	TMEM171	NM_173490	ref|Homo sapiens transmembrane protein 171 (TMEM171), transcript variant 1, mRNA [NM_173490]	-0.799998	-0.905852	-0.852925	-1.11845	-1.11616	-1.1173
294	61	1284	AGTCATTTGGGCAGTTCTGGAAACTAGTTTTAATACATTTGTTTTTTATGACAAAAAGTT	22814	0	A_23_P413193	C10orf78	NM_145247	ref|Homo sapiens chromosome 10 open reading frame 78 (C10orf78), transcript variant 2, mRNA [NM_145247]	-0.925923	-0.542276	-0.734099	-1.29359	-0.970687	-1.13214
233	8	0	AACTGCTACAAATGGTCTCCTTTAAGCAGTGTCTGCTAATAATGTCATCACTTTTCACTT	18055	0	A_32_P123204	A_32_P123204	A_32_P123204	Unknown	-1.07203	-0.865044	-0.968536	-1.06891	-1.20194	-1.13543
69	82	6089	ATATCTTAAAAGCAGAGCACCTGTTTAAGCATTGTACCCCTATTGTTAAAGATTTGTGTC	5403	0	A_23_P48936	SMAD3	NM_005902	ref|Homo sapiens SMAD family member 3 (SMAD3), transcript variant 1, mRNA [NM_005902]	-0.806191	-0.545986	-0.676088	-1.10954	-1.1908	-1.15017
332	69	25	CTCAGATGATCACAGATGTCTTCACATGCCTATGACTAATTTGTACACAAACTAATGCTC	25805	0	A_24_P916251	BF515058	BF515058	gb|UI-H-BW1-anr-g-12-0-UI.s1 NCI_CGAP_Sub7 Homo sapiens cDNA clone IMAGE:3083350 3', mRNA sequence [BF515058]	-0.982997	-0.78492	-0.883958	-1.08274	-1.22046	-1.1516
120	11	5701	CATTGAACCATTTCTGAAAAATTCCTCACAGTTCTTCCAGAGCTATGTCGAAAGAGGCCT	9198	0	A_24_P300841	CKAP5	NM_001008938	ref|Homo sapiens cytoskeleton associated protein 5 (CKAP5), transcript variant 1, mRNA [NM_001008938]	-0.63747	-1.0279	-0.832686	-0.918934	-1.38786	-1.1534
232	21	3280	TTCACGTCAACTTCTGGCTCCTCAGTTTGGCAGTAAGGCAGGGAAGTTGTTTTCCTATTT	17921	0	A_32_P47754	ENST00000431042	ENST00000431042	ens|Solute carrier family 2, facilitated glucose transporter member 14 (Glucose transporter type 14)(GLUT-14) [Source:UniProtKB/Swiss-Prot;Acc:Q8TDB8] [ENST00000431042]	-0.759959	-0.503584	-0.631772	-1.33765	-0.975612	-1.15663
407	13	644	CTGTGGAGGGAATGACAATAACTTTGTTAGCAGGGAGGATTGCAAACGTGCATGTGCAAA	31603	0	A_23_P393620	TFPI2	NM_006528	ref|Homo sapiens tissue factor pathway inhibitor 2 (TFPI2), mRNA [NM_006528]	-0.976567	-1.28132	-1.12894	-1.27067	-1.05476	-1.16272
166	54	2594	CTCCACTTGTTCTGGAAAACTCACCACTTGACTTCAGAGCTTTCTCTCCAAAGACTAAGA	12861	0	A_23_P205370	ASB2	NM_016150	ref|Homo sapiens ankyrin repeat and SOCS box-containing 2 (ASB2), mRNA [NM_016150]	-0.80208	-0.675018	-0.738549	-1.19839	-1.13342	-1.16591
39	4	4453	TTCAGAGAGTGTTTTGAGCCATGGCCACGTTGTCATTGTGAGTCTATAGCTTGACTCCTT	2847	0	A_23_P146077	ZNF395	NM_018660	ref|Homo sapiens zinc finger protein 395 (ZNF395), mRNA [NM_018660]	-0.642799	-0.815184	-0.728992	-1.11746	-1.21722	-1.16734
156	84	0	GTCTGGTCAAGGACATGAAGATGAAATCCCTGGAGATCTATCTCTTCTCCCTGCCCATCA	12132	0	A_24_P341408	A_24_P341408	A_24_P341408	Unknown	-0.658802	-0.68238	-0.670591	-1.00228	-1.34006	-1.17117
342	2	1274	CATGCAAGGGAAACACTCAGAGAAAAGACGTCAGTTTTAGAATATTTCCAAAGAGACCTA	26457	0	A_24_P723655	LOC650226	NR_029420	ref|Homo sapiens ankyrin repeat domain 26 pseudogene (LOC650226), non-coding RNA [NR_029420]	-0.632028	-0.632977	-0.632503	-1.11199	-1.24286	-1.17743
95	22	2649	GATCCCTCTCTTTGGAAAGTTTAGCCTGGAAGCAGTTGGCCACACTGTGTGGAGGGCACC	7335	0	A_23_P37954	CCNF	NM_001761	ref|Homo sapiens cyclin F (CCNF), mRNA [NM_001761]	-0.665459	-1.03654	-0.850998	-1.10891	-1.25849	-1.1837
170	77	1237	AATACCACAGCTGTTGCCGAGGCCTGGGCTCGCCTGGACCACAAGTTTGACCTGATGTAT	13211	0	A_23_P128154	TUBA1C	NM_032704	ref|Homo sapiens tubulin, alpha 1c (TUBA1C), mRNA [NM_032704]	-0.424969	-0.654338	-0.539654	-0.905147	-1.46969	-1.18742
346	6	1368	TTCTGCTGAAGGCACCTACTCAGTATCTTTTCCTCTTTATCACTCTGCATTGGTGAATTT	26774	0	A_23_P138635	BNIP3	NM_004052	ref|Homo sapiens BCL2/adenovirus E1B 19kDa interacting protein 3 (BNIP3), nuclear gene encoding mitochondrial protein, mRNA [NM_004052]	-1.04338	-0.712436	-0.877907	-1.5196	-0.877431	-1.19851
40	21	355	AGTATACAGGCTTTGGAGGGCAGTAGAGAGCTTGAAAATCTCATTGGAATCTCCTGTGCA	2880	0	A_23_P23765	ITGB3BP	NM_014288	ref|Homo sapiens integrin beta 3 binding protein (beta3-endonexin) (ITGB3BP), mRNA [NM_014288]	-0.423874	-0.855677	-0.639776	-1.33727	-1.09747	-1.21737
415	79	1803	ATACCTCTGTCAGAATCAAAGACTAAGCTTAAGAGTTCCTCGCATATATCGTTGTGCACA	32347	0	A_23_P25626	C13orf34	NM_024808	ref|Homo sapiens chromosome 13 open reading frame 34 (C13orf34), mRNA [NM_024808]	-0.772252	-0.465665	-0.618958	-1.4206	-1.05327	-1.23693
249	19	2480	GTCAGAGCTCAAACCTTAGTCAACACCAGAGAATTCACATGAGGGAAAACCTATTAATGT	19300	0	A_23_P93269	ZNF165	NM_003447	ref|Homo sapiens zinc finger protein 165 (ZNF165), mRNA [NM_003447]	-0.713924	-0.824052	-0.768988	-1.28368	-1.19318	-1.23843
239	39	1560	CATCACAGTTGACAGGTTAAAAGCATTCACTGCAGCGATCTATGAGAATTAAGAGGGGAG	18561	0	A_23_P435029	ENST00000369158	ENST00000369158	ens|Histone H3.2 (H3/m)(H3/o) [Source:UniProtKB/Swiss-Prot;Acc:Q71DI3] [ENST00000369158]	-0.603691	-0.631905	-0.617798	-1.18387	-1.32582	-1.25484
319	4	700	ATAACAATGGCATCTTAAATGGGGGTCATCAGAATGTATTTCCTAATCATATTAGTGTGG	24736	0	A_24_P298077	ANKRD10	NM_017664	ref|Homo sapiens ankyrin repeat domain 10 (ANKRD10), mRNA [NM_017664]	-1.00339	-1.17626	-1.08983	-1.30223	-1.25831	-1.28027
503	5	2414	TGAGATGGAGAATAATGCCAATGCAAACATTATTTCTGAGGCCAAGCCCGAAGGACCTAG	39041	0	A_23_P40989	USP13	NM_003940	ref|Homo sapiens ubiquitin specific peptidase 13 (isopeptidase T-3) (USP13), mRNA [NM_003940]	-0.592686	-0.772578	-0.682632	-1.30881	-1.25689	-1.28285
370	65	0	CTGAGGGATCAAAAGTAACTCCATGTTGAAGTTCCCCTGGAAGACAAGAATGTACACTGC	28749	0	A_32_P49116	A_32_P49116	A_32_P49116	Unknown	-1.65327	-1.833	-1.74313	-0.724908	-1.85034	-1.28763
179	72	3090	CTATTTCAGTGTTACCTGTGTGCTTGGTCTGTTTGACTTTACGCCCATCTCAGGACACTT	13961	0	A_23_P210726	CDC25B	NM_021873	ref|Homo sapiens cell division cycle 25 homolog B (S. pombe) (CDC25B), transcript variant 1, mRNA [NM_021873]	-0.622047	-0.619637	-0.620842	-1.10751	-1.46817	-1.28784
127	42	846	TGGTGGCAGGACAAGAGAAGGCATTGAGCTTTTTCTTTCATTTTCCTATTAAAAAATACA	9872	0	A_23_P119202	CD70	NM_001252	ref|Homo sapiens CD70 molecule (CD70), mRNA [NM_001252]	-0.880343	-0.816412	-0.848378	-1.30078	-1.27973	-1.29026
300	29	891	CTTGAGCATGACACTTCTTTCAGTATATTGCTTGATGCTTCAAATAAAGTTTTGTCTTGG	23214	0	A_23_P111701	GNG11	NM_004126	ref|Homo sapiens guanine nucleotide binding protein (G protein), gamma 11 (GNG11), mRNA [NM_004126]	-1.17447	-0.838746	-1.00661	-1.77361	-0.822199	-1.2979
471	62	3129	TTCCGTGCAAGGTGAAAAGAAATAGGTCCTCCCAGTTTACAGCTTGAAATCAGGCTAGTG	36657	0	A_24_P100517	C9orf140	NM_178448	ref|Homo sapiens chromosome 9 open reading frame 140 (C9orf140), mRNA [NM_178448]	-0.95963	-0.723392	-0.841511	-1.3828	-1.21417	-1.29849
409	14	372	AGTTGTCTCTTTAAATGTTGAAGCTTCCGGAAGCCTGATGCTATTCTGTGTCTCCTTTCA	31765	0	A_23_P152753	AY358101	AY358101	gb|Homo sapiens clone DNA108695 Wpep3002 (UNQ3002) mRNA, complete cds. [AY358101]	-0.942974	-1.13596	-1.03947	-1.29738	-1.3144	-1.30589
90	28	2602	GGAGCTTTGACAAGGAACTTTCCTAAGAAACCGCTGATAACCAGGACAAAACACAACCAA	6880	0	A_23_P128323	SCNN1A	NM_001038	ref|Homo sapiens sodium channel, nonvoltage-gated 1 alpha (SCNN1A), transcript variant 1, mRNA [NM_001038]	-0.648473	-0.815519	-0.731996	-1.29595	-1.31603	-1.30599
178	5	775	ACCTGAATAGGTTAATAGGTCAAATTGTGTCCTCCATCACTGCTTCCCTGAGATTTGATG	13692	0	A_23_P139547	TUBA1A	NM_006009	ref|Homo sapiens tubulin, alpha 1a (TUBA1A), mRNA [NM_006009]	-0.482906	-0.894218	-0.688562	-1.32996	-1.28764	-1.3088
29	53	0	ATGGCGGAAGAGAGTGGTGAAATGACACTCTCATTCATGACTGAGGAAGTGCCCTGCAGG	2135	0	A_24_P50328	A_24_P50328	A_24_P50328	Unknown	-0.545055	-1.0383	-0.791679	-1.34082	-1.27881	-1.30981
458	51	1103	TATTGGGGTGACCTTCTTGGGGACTCGGGGGCTGGTCTGATGGAACTGTGTATTTATTTA	35567	0	A_23_P16523	GDF15	NM_004864	ref|Homo sapiens growth differentiation factor 15 (GDF15), mRNA [NM_004864]	-1.20949	-1.08787	-1.14868	-1.40109	-1.25825	-1.32967
173	50	269	CCCTTGGTGAGGATAGCTTCAATATGCAATTCCTATTTCACAGTCTTGCTATGTCTAAGC	13467	0	A_24_P254705	ZNF695	NM_020394	ref|Homo sapiens zinc finger protein 695 (ZNF695), mRNA [NM_020394]	-0.51506	-0.752797	-0.633928	-1.4099	-1.27822	-1.34406
275	77	2403	CGGGGAAAGAAATGGAGCTGGTATTTGGACTATTTATTTTCACAGGGGTTACAAGGCTTG	21453	0	A_23_P252292	CENPI	NM_006733	ref|Homo sapiens centromere protein I (CENPI), mRNA [NM_006733]	-0.595713	-0.84747	-0.721591	-1.04189	-1.6542	-1.34805
218	82	1916	AGAGAAGACCTTCAGCAATGGCACTGGTAAAGCATTCAGTATTGCTGTCCGCTTCTAGAA	16938	0	A_23_P127926	WEE1	NM_003390	ref|Homo sapiens WEE1 homolog (S. pombe) (WEE1), transcript variant 1, mRNA [NM_003390]	-0.701131	-0.57893	-0.640031	-1.24739	-1.45873	-1.35306
41	31	1351	CGACAGGCCTCAGGATTTTGTGTTGATCAAGTTCCAAGGAAAAGGAACATCTCGGCCAGG	3061	0	A_32_P152696	LOC729983	XM_001718065	ref|PREDICTED: Homo sapiens hypothetical LOC729983 (LOC729983), mRNA [XM_001718065]	-0.582007	-0.760619	-0.671313	-1.26193	-1.44931	-1.35562
329	55	0	AATTCCAAATAGAACCTGGCATCACCCTGAAGGAATTCTAACTTCACACTAATTAAAATC	25621	0	A_24_P636834	A_24_P636834	A_24_P636834	Unknown	-1.31741	-1.19637	-1.25689	-1.16991	-1.63737	-1.40364
33	76	815	TTTACTCCAACCATGTCATCCATTGAAGAGCTTGAAAACAAGGGCCAAGTGATGAAGACT	2502	0	A_23_P25069	ENST00000398769	ENST00000398769	ens|Ovostatin homolog 2 Precursor [Source:UniProtKB/Swiss-Prot;Acc:Q6IE36] [ENST00000398769]	-0.751708	-1.17108	-0.961393	-1.39399	-1.45147	-1.42273
155	42	594	GACTGACAAACTGGAAGATGAGAAATCTGGGCTGCAGCGAGAGATTGAGGAGCTGCAGAA	12048	0	A_23_P322519	FOSL1	NM_005438	ref|Homo sapiens FOS-like antigen 1 (FOSL1), mRNA [NM_005438]	-0.734094	-0.976055	-0.855074	-1.27853	-1.5789	-1.42871
15	30	2960	GCGCAGCCTGTACATCAGGGACTTGCTCTAGTTCTCTGAGCCGCGGACATGCCCTCGCAT	1016	0	A_32_P44274	CHTF18	NM_022092	ref|Homo sapiens CTF18, chromosome transmission fidelity factor 18 homolog (S. cerevisiae) (CHTF18), mRNA [NM_022092]	-0.980746	-0.885459	-0.933102	-1.5442	-1.3466	-1.4454
335	19	423	TCTTGCCAAATGCATTACGATTTCACATGGCTGCTGAAGAAATGGAGTGGTTTAATAATT	26021	0	A_23_P210853	GINS1	NM_021067	ref|Homo sapiens GINS complex subunit 1 (Psf1 homolog) (GINS1), mRNA [NM_021067]	-0.399908	-1.05087	-0.725392	-1.24266	-1.65446	-1.44856
189	61	1578	GAGAATCAGAAGTTCATCTTGCAGGAGGATGGATCTTTATTTCACGAACAGTCCAAGAAA	14717	0	A_23_P415652	GALNT12	NM_024642	ref|Homo sapiens UDP-N-acetyl-alpha-D-galactosamine:polypeptide N-acetylgalactosaminyltransferase 12 (GalNAc-T12) (GALNT12), mRNA [NM_024642]	-0.570137	-0.608769	-0.589453	-1.41601	-1.49606	-1.45603
136	33	563	TTAGGAAGTAAGGACAGCTGTGTAAAGCTTGAGGCTGAAAAGTAGCTTGCCAGCTTCATT	10480	0	A_32_P175864	BG205572	BG205572	gb|RST25001 Athersys RAGE Library Homo sapiens cDNA, mRNA sequence [BG205572]	-0.867194	-0.979348	-0.923271	-1.42873	-1.50195	-1.46534
50	74	694	CCGACACGTACTGCTGACCATCAAGTGCCTGCTGATCCACCCTAACCCCGAGTCTGCACT	3792	0	A_32_P184933	UBE2S	NM_014501	ref|Homo sapiens ubiquitin-conjugating enzyme E2S (UBE2S), mRNA [NM_014501]	-0.791309	-1.00684	-0.899075	-1.22569	-1.72962	-1.47765
249	54	1048	TCAGGTTCCAGTAGTTCATTCTAATGCCTAGATTCTTTTGTGGTTGTTGCTGGCCCAATG	19366	0	A_23_P151075	ARHGDIB	NM_001175	ref|Homo sapiens Rho GDP dissociation inhibitor (GDI) beta (ARHGDIB), mRNA [NM_001175]	-0.970896	-0.757911	-0.864403	-1.43009	-1.54388	-1.48699
215	6	3056	GTATCCCACAGGCATCTGACACAAATTCCAGAATTAGCCAAAGAATTGTTTATTTGAGGC	16638	0	A_32_P37143	GAS2L3	BX649059	gb|Homo sapiens mRNA; cDNA DKFZp779P0730 (from clone DKFZp779P0730) [BX649059]	-0.600006	-1.077	-0.838501	-1.45841	-1.54246	-1.50043
320	12	0	CTCAACTGCAAGCCTCTGTGAATGATCTACATTCAGGAAGTTCAGAGCACCCTAACCAAA	24752	0	A_24_P942335	A_24_P942335	A_24_P942335	Unknown	-0.460063	-0.796406	-0.628234	-1.45799	-1.54408	-1.50103
224	3	2670	ACAAGAATTGAGTTGATGGTCCTATGTGTCACATTCATCACAGGTTTCATACCAACACAG	17269	0	A_23_P90612	MCM6	NM_005915	ref|Homo sapiens minichromosome maintenance complex component 6 (MCM6), mRNA [NM_005915]	1.05575	0.903617	0.979683	-1.66838	-1.37099	-1.51969
21	81	1165	GGGAGTATTTTGCTTCTGGAGGCTCTGATGAACAAGTGATGGTTTGGAAGAGTAACTTTG	1569	0	A_24_P354300	WDR51A	NM_015426	ref|Homo sapiens WD repeat domain 51A (WDR51A), transcript variant 1, mRNA [NM_015426]	-0.510533	-0.595496	-0.553015	-1.49051	-1.58645	-1.53848
234	26	0	TTTGAGAGGGACAGGGATCCTATCTAACTACACGGGACAGACATCGCCCAAGACCGTCCT	18089	0	A_23_P106814	A_23_P106814	A_23_P106814	Unknown	-0.888007	-0.311896	-0.599951	-1.60279	-1.5032	-1.55299
189	6	253	CCTGCTCTGAGGAAGCTGGAACACTTAGGAGACGTAAGATATACACTTGTTGTATCCAGT	14618	0	A_24_P902509	FANCI	NM_018193	ref|Homo sapiens Fanconi anemia, complementation group I (FANCI), transcript variant 2, mRNA [NM_018193]	-0.612632	-0.992973	-0.802803	-1.48417	-1.63127	-1.55772
24	80	1667	TGAAGGCTACACTTTCCAAGTTCAGGATGGGGCTCCTGGGACCTTTAACTTTTAGATCAT	1722	0	A_23_P125265	KPNA2	NM_002266	ref|Homo sapiens karyopherin alpha 2 (RAG cohort 1, importin alpha 1) (KPNA2), mRNA [NM_002266]	-0.609389	-0.621723	-0.615556	-1.58521	-1.53657	-1.56089
82	80	0	ACTGTCAGATGAGTCCATCTTCAGTTCTTTTTTGTCAGTTATGGGCAAGCTACAACATGG	6351	0	A_24_P638453	A_24_P638453	A_24_P638453	Unknown	-0.769653	-0.846068	-0.80786	-1.42298	-1.72059	-1.57178
464	66	1472	ACCAATGTCTCCTTGTATCCTGTTGTGAAAATCAGAAGACTTTCTCTTTCTCCAAAAAAG	36054	0	A_24_P225970	SGOL1	NM_001012409	ref|Homo sapiens shugoshin-like 1 (S. pombe) (SGOL1), transcript variant A1, mRNA [NM_001012409]	-0.682179	-0.597573	-0.639876	-1.55398	-1.61032	-1.58215
319	80	1650	TCCCCAAATGCCGAGATCCACATCCTGAAGAATAAAGGCCGGAAGAGAAAGCTGGAGTCC	24880	0	A_23_P54622	KIF22	NM_007317	ref|Homo sapiens kinesin family member 22 (KIF22), mRNA [NM_007317]	-0.806036	-0.762633	-0.784335	-1.47841	-1.70941	-1.59391
129	13	3913	GCTTCAGAGAGCCCAGCAACCTTCTAGGCCTGCTTTCCAGACTTCTGAGATAGCCTGGGA	9977	0	A_23_P21436	PHF19	NM_015651	ref|Homo sapiens PHD finger protein 19 (PHF19), transcript variant 1, mRNA [NM_015651]	-0.844764	-0.992623	-0.918693	-1.5408	-1.64748	-1.59414
361	45	2121	AGAAATCCAAAAGAATTAGCATCAAATCTTGAAGTCGTGAGTGAAGCTGCGGGTTGGCTT	28080	0	A_23_P368225	EME1	NM_152463	ref|Homo sapiens essential meiotic endonuclease 1 homolog 1 (S. pombe) (EME1), transcript variant 2, mRNA [NM_152463]	-0.588662	-0.683857	-0.636259	-1.54122	-1.65709	-1.59916
204	17	727	TAGGGGACTTGTCCTGGTTCATCTTAGTTAATGTGTTCTTTGCCAAGGTGATCTAAGTTG	15728	0	A_23_P115482	UBE2T	NM_014176	ref|Homo sapiens ubiquitin-conjugating enzyme E2T (putative) (UBE2T), mRNA [NM_014176]	-0.573216	-0.648654	-0.610935	-1.83453	-1.39608	-1.6153
114	34	1876	CAGTTTGGCAACTGAGTGACAGCTCACCCATAGGCCATCTGAATTTTCACAAACCTGATT	8774	0	A_23_P112673	ZWILCH	NM_017975	ref|Homo sapiens Zwilch, kinetochore associated, homolog (Drosophila) (ZWILCH), transcript variant 1, mRNA [NM_017975]	-0.64646	-0.554183	-0.600321	-1.72559	-1.5368	-1.63119
1	66	420	CTGCAAGTGGATTCGAACTCCTGCAATCATCTACTCTGTTCACACCATGACAACCTTAAT	111	0	A_24_P151920	TMEM97	NM_014573	ref|Homo sapiens transmembrane protein 97 (TMEM97), mRNA [NM_014573]	-0.671542	-0.581644	-0.626593	-1.50838	-1.79752	-1.65295
80	44	3042	GTAAGAAATATCGTCAGTCGTCCTAATGCATATTGTGACTGTTTGCATATACTTCTGTTT	6121	0	A_23_P87769	C12orf48	NM_017915	ref|Homo sapiens chromosome 12 open reading frame 48 (C12orf48), mRNA [NM_017915]	-0.572293	-0.20352	-0.387906	-1.93491	-1.40931	-1.67211
383	74	0	CATTTGACTTTACGGAGAATATTTCACTGAAGACTAACTTCTTTGAGAGGAGAGTAGGCG	29856	0	A_24_P221285	A_24_P221285	A_24_P221285	Unknown	0.680058	0.480261	0.58016	-1.65719	-1.70162	-1.6794
114	60	1677	AAAGGGCGGTGGAGGGGAAAACATTAAGAATTTATTCATTATTTCTCGAGTACTTTCAGA	8822	0	A_23_P76450	PHLDA1	NM_007350	ref|Homo sapiens pleckstrin homology-like domain, family A, member 1 (PHLDA1), mRNA [NM_007350]	-0.724134	-0.774234	-0.749184	-1.69132	-1.67122	-1.68127
123	77	0	AAATCGAACAGGACAATGGGTAGATGGAGCTACATTTACCAAATCGTTTGGCATGACAGG	9625	0	A_23_P76480	A_23_P76480	A_23_P76480	Unknown	-1.40007	-1.29997	-1.35002	-1.71196	-1.66799	-1.68998
335	31	820	ATTGGAATTCAAGTAAATACAACTGTTCCACTCAACATGCCGACCTAACTATAATTGACA	26042	0	A_24_P201702	CLEC2B	NM_005127	ref|Homo sapiens C-type lectin domain family 2, member B (CLEC2B), mRNA [NM_005127]	-1.61923	-1.54115	-1.58019	-2.03328	-1.45403	-1.74365
256	77	4271	CCTGTGCAGGGTATCCTGTAGGGTGACCTGGAATTCGAATTCTGTTTCCCTTGTAAAATA	19880	0	A_23_P25293	NCAPD2	NM_014865	ref|Homo sapiens non-SMC condensin I complex, subunit D2 (NCAPD2), mRNA [NM_014865]	-0.830075	-0.932592	-0.881334	-1.59005	-1.94233	-1.76619
220	85	1354	AGGAACCATGTTGCCTTTCCTGTCAATCACAGCCACCTTCCTGTTATCTCCTAAATGGAT	17101	0	A_23_P119254	ASF1B	NM_018154	ref|Homo sapiens ASF1 anti-silencing function 1 homolog B (S. cerevisiae) (ASF1B), mRNA [NM_018154]	-0.622894	-0.586056	-0.604475	-1.71318	-1.89866	-1.80592
101	67	576	GAAATTGCTTTTCCTCTTGAACCACAGTTCTACCCCTGGGATGTTTTGAGGGTCTTTGCA	7891	0	A_23_P89431	CCL2	NM_002982	ref|Homo sapiens chemokine (C-C motif) ligand 2 (CCL2), mRNA [NM_002982]	-2.15863	-1.68039	-1.91951	-1.84473	-1.81696	-1.83085
93	82	3243	CATACATACTCTAGGGTGAAACTTATCACTAGGCAGAACTGGGTTTGATGCTTTGTCAAC	7287	0	A_23_P11862	C1orf112	NM_018186	ref|Homo sapiens chromosome 1 open reading frame 112 (C1orf112), mRNA [NM_018186]	-0.763375	-0.406538	-0.584957	-1.98074	-1.69006	-1.8354
33	36	1667	TCGCCCGCAGCAGACATCTGACCTTCACGTTCAGGGAAATAGTTCTGGAATATTTAGAAA	2426	0	A_24_P257099	HJURP	NM_018410	ref|Homo sapiens Holliday junction recognition protein (HJURP), mRNA [NM_018410]	-0.697314	-1.1181	-0.907705	-1.7579	-1.91349	-1.8357
249	21	554	GAGTTCCCCTCCAAACAGGTGTTTTCCAAGGAGGAAGCAAGACAGCCCACAGAAACCCCT	19304	0	A_23_P162476	CDCA3	NM_031299	ref|Homo sapiens cell division cycle associated 3 (CDCA3), mRNA [NM_031299]	-0.532512	-0.725406	-0.628959	-1.85894	-1.86759	-1.86327
70	8	1378	AAATAGAAGATGAGAAGTACAGGCAAGTGGTTTGTCTTTATCCACCCCCACTGTTGTGGT	5270	0	A_23_P46539	PSRC1	NM_032636	ref|Homo sapiens proline/serine-rich coiled-coil 1 (PSRC1), transcript variant 1, mRNA [NM_032636]	-0.92545	-1.11049	-1.01797	-1.96402	-1.79412	-1.87907
501	41	520	TTGAACACACATGCTACCAAGCTCTGGGAAAACCCCATAGCTTTAAGAAGTACCTGCAAG	38953	0	A_23_P388146	ENST00000416025	ENST00000416025	ens|Ubiquitin UBF-fl [Source:UniProtKB/TrEMBL;Acc:Q96JB9] [ENST00000416025]	-1.05868	-1.21213	-1.13541	-1.76904	-2.00536	-1.8872
384	70	3550	GGCCCAGGTGTACGGGCAGGACCGACGCTTCTGGAGAAAATACCTGCACCTGAGCTTCCA	29849	0	A_23_P71558	RECQL4	NM_004260	ref|Homo sapiens RecQ protein-like 4 (RECQL4), mRNA [NM_004260]	-0.923351	-0.975432	-0.949391	-1.76087	-2.03911	-1.89999
463	56	528	AAGAAGAGCCACAGTGAGGGAGATCCCATCCCCTTGTCTGAACTGGAGCCATGGGCACAA	36034	0	A_23_P26325	CCL17	NM_002987	ref|Homo sapiens chemokine (C-C motif) ligand 17 (CCL17), mRNA [NM_002987]	-0.947589	-0.750945	-0.849267	-1.90719	-1.90581	-1.9065
15	36	1246	AGGTTCTCCAGAGTCGGAACTGAGGGTTGGAACTATACCCGGGACCAAACTCACGGACCA	1028	0	A_23_P104188	ELF3	NM_004433	ref|Homo sapiens E74-like factor 3 (ets domain transcription factor, epithelial-specific ) (ELF3), transcript variant 1, mRNA [NM_004433]	-1.38417	-1.43473	-1.40945	-1.86647	-1.97288	-1.91967
204	1	5013	TCTGGACTTTGGGAGCTAGTTTTGAAACTCTGATTTATTGTAGAACTTAGGCTTGTACCA	15698	0	A_32_P24165	FANCD2	NM_001018115	ref|Homo sapiens Fanconi anemia, complementation group D2 (FANCD2), transcript variant 2, mRNA [NM_001018115]	-0.711257	-0.654025	-0.682641	-2.16201	-1.68787	-1.92494
148	10	697	GGTGTTGTATGTATGGTGACTTGTGGATTTATGTTTCAGTGTACTGGAAACTTTCCATTT	11366	0	A_32_P192430	CKS1B	NM_001826	ref|Homo sapiens CDC28 protein kinase regulatory subunit 1B (CKS1B), transcript variant 1, mRNA [NM_001826]	-0.726372	-0.751321	-0.738847	-2.02213	-1.85472	-1.93842
168	14	1198	GAACAAAACAGAACCCTTCATGATTTGACAAAGGTCACTTTCTGTTTGCCTGGACCAAGC	12943	0	A_23_P216517	C9orf100	NM_032818	ref|Homo sapiens chromosome 9 open reading frame 100 (C9orf100), mRNA [NM_032818]	-1.03833	-1.34643	-1.19238	-2.00203	-1.91385	-1.95794
151	4	708	AAATCCTTGCTAAATGTACTCTGTTGAAAATCCCTGTGTTGTCAATGTTCTCAGTTGTAA	11660	0	A_23_P69537	NMU	NM_006681	ref|Homo sapiens neuromedin U (NMU), mRNA [NM_006681]	-1.70766	-0.90372	-1.30569	-2.61511	-1.38693	-2.00102
195	18	567	AAAGACAAGTCGTCTGTACTGTATGGCATCAGGACCATTCTGGTCTCCATCCAGAGCCTG	15103	0	A_24_P306896	LOC283711	XR_040656	ref|PREDICTED: Homo sapiens hypothetical protein LOC283711 (LOC283711), miscRNA [XR_040656]	-1.15497	-1.58379	-1.36938	-1.57478	-2.43368	-2.00423
26	3	938	ATTCTTGAGAACCCTTTAATAGCAGATTTGGTTGCAGACGAGCAAAGAAGAAATCTTGAG	1728	0	A_24_P319613	NEK2	NM_002497	ref|Homo sapiens NIMA (never in mitosis gene a)-related kinase 2 (NEK2), mRNA [NM_002497]	-0.759325	-1.15732	-0.958321	-2.15551	-1.86434	-2.00992
28	50	1904	TTGCTGGAACTTGTATTGCTAATGGGAAACTACATGAATGCTGGCTCCCGGAATGCTCAA	1975	0	A_23_P162719	DIAPH3	NM_030932	ref|Homo sapiens diaphanous homolog 3 (Drosophila) (DIAPH3), transcript variant 2, mRNA [NM_030932]	-0.618749	-1.01748	-0.818116	-2.12064	-1.90554	-2.01309
255	9	912	CAGTTGCTGTCTCGCTTGGAAGAAATCGCTGAGGAAGGCTCAGAGACTCAGGTCCCAGGA	19754	0	A_23_P157793	CA9	NM_001216	ref|Homo sapiens carbonic anhydrase IX (CA9), mRNA [NM_001216]	-1.59045	-1.33967	-1.46506	-2.08471	-1.94375	-2.01423
51	8	286	AGACTGTTAAAACAAAAAGTTCTGTTCCTGCCTCAGATGACGCCTATCCAGAAATAGAAA	3827	0	A_23_P18579	PTTG2	NM_006607	ref|Homo sapiens pituitary tumor-transforming 2 (PTTG2), mRNA [NM_006607]	-0.698022	-0.889182	-0.793602	-2.04523	-2.01975	-2.03249
34	57	6501	CACGGGCCAGCTAGCAGGATTTTCACATCAAATTAGAAGTCTGATTTTGAATAATATCAT	2465	0	A_23_P136817	KNTC1	NM_014708	ref|Homo sapiens kinetochore associated 1 (KNTC1), mRNA [NM_014708]	-0.838253	-0.976295	-0.907274	-2.14366	-1.92451	-2.03408
1	12	978	GCTGCCCGCATCTATGATTACGACCCCCTATATAAGGAGGCGCTGCAAATGCTGCGGGAT	3	0	A_24_P66027	APOBEC3B	NM_004900	ref|Homo sapiens apolipoprotein B mRNA editing enzyme, catalytic polypeptide-like 3B (APOBEC3B), mRNA [NM_004900]	-1.22414	-1.52625	-1.3752	-2.02035	-2.08333	-2.05184
263	77	2274	CTCTGATCGACCTCATGACAAACACTCCAGACATGAATAAAAATGTGGCCAAACCTTCAC	20506	0	A_23_P57588	GTSE1	NM_016426	ref|Homo sapiens G-2 and S-phase expressed 1 (GTSE1), mRNA [NM_016426]	-1.27009	-1.25883	-1.26446	-1.826	-2.2827	-2.05435
410	50	3556	AGATTCTTCCTTTGACAGTGTTCGTGAAGGTTTAGTACCTTTGAGCGTTTCTTCTGGTAA	31827	0	A_23_P411335	SGOL2	NM_152524	ref|Homo sapiens shugoshin-like 2 (S. pombe) (SGOL2), transcript variant 1, mRNA [NM_152524]	-0.744261	-0.952578	-0.84842	-2.29395	-1.92545	-2.1097
9	58	1223	GGCAGAACATTTGACTGGCACTGATTTGCAATAAGCTAAGCTCAGAAACTTTCCTACTGT	634	0	A_23_P121657	HS3ST1	NM_005114	ref|Homo sapiens heparan sulfate (glucosamine) 3-O-sulfotransferase 1 (HS3ST1), mRNA [NM_005114]	-0.566032	-0.797145	-0.681588	-2.00152	-2.22751	-2.11451
462	1	238	AATAGCAGTGGGACACCCGACATCTTAACGCGGCACTTCACAATTGATGACTTTGAGATT	35785	0	A_23_P130182	AURKB	NM_004217	ref|Homo sapiens aurora kinase B (AURKB), mRNA [NM_004217]	-0.499522	-0.963883	-0.731703	-2.34298	-2.01198	-2.17748
424	72	2098	AGCTCCACGGGAAGAACCTGGAACTGGGGAAGATCATGGACAGGTTCGAAGAGGTTGTGT	32960	0	A_23_P212844	TACC3	NM_006342	ref|Homo sapiens transforming, acidic coiled-coil containing protein 3 (TACC3), mRNA [NM_006342]	-1.1177	-0.944734	-1.03122	-2.2758	-2.08981	-2.18281
289	40	1812	CTGCCATATAACCTGACAGGAACATGCTACTGAAGTTTATTTTACCATTGACTGCTGCCC	22469	0	A_23_P131866	AURKA	NM_198433	ref|Homo sapiens aurora kinase A (AURKA), transcript variant 1, mRNA [NM_198433]	-0.902329	-1.09579	-0.999059	-2.19401	-2.18621	-2.19011
394	43	11719	TCTCACCCTGGTAAGTACAGTATTTCAAGAGCACGCTAAGGGTGGTTTTCATTTTACAGG	30574	0	A_24_P346855	MKI67	NM_002417	ref|Homo sapiens antigen identified by monoclonal antibody Ki-67 (MKI67), transcript variant 1, mRNA [NM_002417]	-1.02859	-1.40944	-1.21901	-1.85966	-2.53324	-2.19645
82	5	8402	GCTGGAGATAGACCTTTTAAAGTCTAGTAAAGAAGAGCTCAATAATTCATTGAAAGCTAC	6209	0	A_24_P96780	CENPF	NM_016343	ref|Homo sapiens centromere protein F, 350/400ka (mitosin) (CENPF), mRNA [NM_016343]	-0.868708	-1.51831	-1.19351	-2.26865	-2.18907	-2.22886
96	78	3389	AACACACTGGAGAGGTCTAAAGTGGAAGAAACTACAGAGCACTTGGTTACAAAGAGCAGA	7439	0	A_23_P52278	KIF11	NM_004523	ref|Homo sapiens kinesin family member 11 (KIF11), mRNA [NM_004523]	-0.212117	-0.709046	-0.460581	-2.17009	-2.35601	-2.26305
226	67	3632	GCCTGTGTATTTTCCTATTGTTTTTAATGTTAATAACCCATATAATAGGGAAAGGGTGGG	17541	0	A_23_P168747	NCAPG2	NM_017760	ref|Homo sapiens non-SMC condensin II complex, subunit G2 (NCAPG2), mRNA [NM_017760]	-0.481194	-0.782403	-0.631798	-2.24777	-2.32936	-2.28856
391	29	0	TACAAATTCGATGACAATTATGCATCCCTGCACCGCACGCTAAAGGAGATTCTCAGGTGA	30394	0	A_23_P369966	A_23_P369966	A_23_P369966	Unknown	-1.34997	-1.61652	-1.48324	-2.34077	-2.24544	-2.2931
480	74	3857	GCTTGGGAGATGCTTTCAGGTTGCAGCCAGAAGGGGTTTTTTAAATGACTTCTCTGGATT	37306	0	A_23_P148475	KIF4A	NM_012310	ref|Homo sapiens kinesin family member 4A (KIF4A), mRNA [NM_012310]	-1.15364	-1.18358	-1.16861	-2.38565	-2.23054	-2.3081
492	26	2336	TGGTAGTGCTAAGATGCTCATGTTTGTGAACATTTCTCCACTGGAAGAGAACGTCTCCGA	38146	0	A_23_P133956	KIFC1	NM_002263	ref|Homo sapiens kinesin family member C1 (KIFC1), mRNA [NM_002263]	-0.913025	-1.17206	-1.04254	-2.35186	-2.31709	-2.33448
77	66	6157	CCATATACGTGAAACTGAAGAGTGCATTGGGCAGTGGAAGCTATTTTTTGCCTTCCCTGT	6008	0	A_23_P345707	C15orf42	NM_152259	ref|Homo sapiens chromosome 15 open reading frame 42 (C15orf42), mRNA [NM_152259]	-0.930189	-1.06261	-0.9964	-2.5787	-2.16475	-2.37173
314	18	0	TACATACCAAGAGACCTACAAAAGAATATCACGGGAATTCACATTCCCTGACTTTGTAAC	24288	0	A_24_P195454	A_24_P195454	A_24_P195454	Unknown	-0.840754	-1.15654	-0.998646	-2.39111	-2.37443	-2.38277
163	19	2895	TCTCAATCACTACTCTTCTTGAAGCACTATTATTTATTCTTCCGCTGTCTGCCTGCAGCA	12637	0	A_23_P206059	PRC1	NM_003981	ref|Homo sapiens protein regulator of cytokinesis 1 (PRC1), transcript variant 1, mRNA [NM_003981]	-1.0142	-0.911206	-0.962702	-2.46558	-2.31622	-2.3909
142	72	2519	TGCCCTGCCGTACTTCTTCCTTTTAGCCCTTATTTATTGTCGGTCTGCCCATGGGACTGG	11012	0	A_23_P150935	TROAP	NM_005480	ref|Homo sapiens trophinin associated protein (tastin) (TROAP), transcript variant 1, mRNA [NM_005480]	-1.30107	-1.30837	-1.30472	-2.32746	-2.54735	-2.4374
206	19	317	GTTCATCGATTAGCAGAAGAGTCCAGGACAAACGCTTGTGCGAGTAAATGTAGAGTCATT	15887	0	A_32_P143245	C6orf173	NM_001012507	ref|Homo sapiens chromosome 6 open reading frame 173 (C6orf173), mRNA [NM_001012507]	-1.12266	-1.48598	-1.30432	-2.42175	-2.45985	-2.4408
130	60	1258	GGACACCAACTCTACAACATTACCTGTCATATACTGAAGAATCTCTTCTTCCAGTTATGC	10062	0	A_23_P122197	CCNB1	NM_031966	ref|Homo sapiens cyclin B1 (CCNB1), mRNA [NM_031966]	-0.956653	-0.922162	-0.939407	-2.51279	-2.39547	-2.45413
13	80	8176	CTGAGTGCAAAACTCAGTAGACTCCTCTTTGTCACTTCTCTGGAGATCCAGCATTCCTTA	966	0	A_23_P253524	CENPE	NM_001813	ref|Homo sapiens centromere protein E, 312kDa (CENPE), mRNA [NM_001813]	-1.17513	-1.17932	-1.17722	-2.41882	-2.50606	-2.46244
379	72	1271	CAGACTCCAGTCTCCAATAAGAAACCAGTGTTTGATCTTAAAGCAAGTTTGTCTCGTCCC	29544	0	A_24_P416079	NUSAP1	NM_016359	ref|Homo sapiens nucleolar and spindle associated protein 1 (NUSAP1), transcript variant 1, mRNA [NM_016359]	-0.83662	-1.045	-0.940811	-2.50257	-2.46742	-2.48499
267	62	1082	GGTAATGATAACTTGGTCAATGTGTGGCCTAGTGCTCCTGGAGAGGGTGGCTGGGTTCCT	20793	0	A_23_P149200	CDC20	NM_001255	ref|Homo sapiens cell division cycle 20 homolog (S. cerevisiae) (CDC20), mRNA [NM_001255]	-0.978155	-1.00574	-0.991949	-2.51315	-2.47124	-2.4922
448	24	1774	CAAACCCAAGATTATTAAAAGATGTCTCTGCAAACCAACAGGCTACCAACTTGTATCCAG	34732	0	A_23_P70249	CDC25C	NM_001790	ref|Homo sapiens cell division cycle 25 homolog C (S. pombe) (CDC25C), transcript variant 1, mRNA [NM_001790]	-1.11011	-0.943361	-1.02674	-2.52648	-2.4703	-2.49839
324	1	609	TGTACCTGAAAAATGGGAAGAGTCGGGACCACAGTTTATTACCAATTCTGAGGAAGTCCG	25044	0	A_23_P92441	MAD2L1	NM_002358	ref|Homo sapiens MAD2 mitotic arrest deficient-like 1 (yeast) (MAD2L1), mRNA [NM_002358]	-0.453496	-0.847804	-0.65065	-2.68857	-2.31418	-2.50137
390	57	487	GCTATGGTGTTCTTCAAGAAAGTTTCTCAAAACAGGGAGTACTTCAAGATCACCCTCTAC	30291	0	A_23_P169437	LCN2	NM_005564	ref|Homo sapiens lipocalin 2 (LCN2), mRNA [NM_005564]	-1.76043	-1.56039	-1.66041	-2.44644	-2.61965	-2.53304
331	28	2760	AGGACTTCGGGAATTTACTCCTAATCTTTTCCCATGGTTAACTTGCCTTCACTCTGTTTC	25730	0	A_24_P76521	GSG2	AK056691	gb|Homo sapiens cDNA FLJ32129 fis, clone PEBLM2000213, weakly similar to Mus musculus genes for integrin aM290, hapsin [AK056691]	-0.738769	-0.750801	-0.744785	-2.55934	-2.51336	-2.53635
352	63	5119	TCCTATACATCGAAGGTGTGCATATATGTTGAATGACATTTTAGGGACATGGTGTTTTTA	27336	0	A_23_P98350	BIRC3	NM_001165	ref|Homo sapiens baculoviral IAP repeat-containing 3 (BIRC3), transcript variant 1, mRNA [NM_001165]	-1.86663	-1.48159	-1.67411	-2.70443	-2.39837	-2.5514
46	68	8291	CATAGGCAGATAAAGATTTGGTTTCACCCTGGTGGTGGTAGGCATCGTGTGTGACTTTTT	3456	0	A_23_P218827	POLQ	NM_199420	ref|Homo sapiens polymerase (DNA directed), theta (POLQ), mRNA [NM_199420]	-0.380975	-0.800169	-0.590572	-2.54546	-2.64236	-2.59391
34	62	2811	TCAAGCCTTGACCACTTGTGATGACATCTTAATCAAACAGGACCAGACTCTGGCTGAACT	2475	0	A_23_P256956	KIF20A	NM_005733	ref|Homo sapiens kinesin family member 20A (KIF20A), mRNA [NM_005733]	-0.807034	-1.2462	-1.02662	-2.55059	-2.6706	-2.61059
356	57	257	GGTGACTTTAAATCCAAGGTAAAAAACACGGCATGGGTATTAGTTTGAATAGGGAAAATG	27632	0	A_32_P119154	BE138567	BE138567	gb|xr77d10.x2 NCI_CGAP_Ov26 Homo sapiens cDNA clone IMAGE:2766163 3', mRNA sequence [BE138567]	-1.50754	-1.30482	-1.40618	-2.67442	-2.60833	-2.64137
491	6	5253	CCAACAATCTAAATCAAGCGGGATTGACGGCAGTAAGAATAAAGGTGTACCAAAGCGTGT	38107	0	A_23_P149668	KIF14	NM_014875	ref|Homo sapiens kinesin family member 14 (KIF14), mRNA [NM_014875]	-1.03818	-1.17655	-1.10737	-2.8139	-2.4749	-2.6444
70	5	0	TCATCCACCTGAAGTTCACCCCGTTTCCCCAATGACTTAGAATGGCTTTGTGCTTAGTTT	5264	0	A_32_P188921	A_32_P188921	A_32_P188921	Unknown	-1.33621	-1.20528	-1.27075	-2.67906	-2.66054	-2.6698
296	22	0	GGTCGAGCTAAAAATGACTACAACAGGAAATACGTCGCTATTCAAATCTATTAAGAATTC	22894	0	A_32_P182135	A_32_P182135	A_32_P182135	Unknown	-0.727865	-0.70241	-0.715137	-2.63918	-2.7251	-2.68214
473	16	2546	GGAGGGCAGAGGGGGTGAGGGTACTATTCTGGATTGAGAAAACCTATATCCATTCTTTAT	36725	0	A_23_P415443	NCAPH	NM_015341	ref|Homo sapiens non-SMC condensin I complex, subunit H (NCAPH), mRNA [NM_015341]	-0.78087	-1.02708	-0.903973	-2.82943	-2.53822	-2.68382
467	82	4474	ATTCTGCATCCATATACACCCTGTGACAGTCAGCAGTCTGCTATTAAGTGGCCTACTTCA	36385	0	A_23_P80902	KIF15	NM_020242	ref|Homo sapiens kinesin family member 15 (KIF15), mRNA [NM_020242]	-0.794908	-0.767556	-0.781232	-3.01012	-2.56133	-2.78573
57	22	2682	CAAGTTCTACATCAAACAGTTCGTTAACTGCAGACGTAAATTCTGGATTTGCCAAACGTG	4330	0	A_23_P150667	KIF18A	NM_031217	ref|Homo sapiens kinesin family member 18A (KIF18A), mRNA [NM_031217]	-0.882329	-1.13289	-1.00761	-2.92201	-2.69588	-2.80894
197	8	3093	GGTAGGATGACCTGGGGTTTCAATTGACTTCTGTTCCTTGCTTTTAGTTTTGATAGAAGG	15243	0	A_23_P151150	FOXM1	NM_202002	ref|Homo sapiens forkhead box M1 (FOXM1), transcript variant 1, mRNA [NM_202002]	-1.14345	-1.38308	-1.26327	-2.92282	-2.76882	-2.84582
383	56	0	ACTGAAGGCTTTGTTTACATCACAGACAATGCTTATACTAGTTTCCAAATCCAAGAAATG	29822	0	A_24_P84711	A_24_P84711	A_24_P84711	Unknown	-1.0262	-1.28306	-1.15463	-2.77124	-2.95259	-2.86191
103	40	3031	AGAGAACCCATTTCTCCAGACTTTTACCTACCCGTGCCTGAGAAAGCATACTTGACAACT	8002	0	A_23_P68610	TPX2	NM_012112	ref|Homo sapiens TPX2, microtubule-associated, homolog (Xenopus laevis) (TPX2), mRNA [NM_012112]	-1.17723	-1.47093	-1.32408	-2.76366	-2.98079	-2.87222
32	69	2108	CTATTGAATTCGGAACTGTCCTTTCCTTGGCTTTATGCACATTAAACAGATGTGAATATT	2329	0	A_24_P313504	PLK1	NM_005030	ref|Homo sapiens polo-like kinase 1 (Drosophila) (PLK1), mRNA [NM_005030]	-1.24768	-1.08743	-1.16755	-2.82967	-2.91771	-2.87369
450	40	1407	TTGATTTTGTACATAGTCCTCTGGTCTATCTCATGAAACCTCTTCTCAGACCAGTTTTCT	34920	0	A_23_P65757	CCNB2	NM_004701	ref|Homo sapiens cyclin B2 (CCNB2), mRNA [NM_004701]	-1.23562	-1.09242	-1.16402	-3.07867	-2.70083	-2.88975
148	42	3214	GCTTGGTCACCTGAATTGTTTTCATAAAAAGTCACCTGAACCCAATTCCTGAACTTTTAA	11426	0	A_23_P429491	C11orf82	NM_145018	ref|Homo sapiens chromosome 11 open reading frame 82 (C11orf82), mRNA [NM_145018]	-0.638947	-0.815598	-0.727272	-2.90895	-2.87167	-2.89031
190	30	3552	TGACATTTCCTGCAGAGTCTGTAGCAAGAGGGAAAGTAACCATCTATGCTGAAATGATCT	14664	0	A_23_P385861	CDCA2	NM_152562	ref|Homo sapiens cell division cycle associated 2 (CDCA2), mRNA [NM_152562]	-0.750294	-0.70418	-0.727237	-3.02196	-2.78023	-2.9011
31	47	489	CTTACAACCTGCCTTAAAAATTACCGAAAAACCTTAATACACTGCTATGGAGGACTTGGG	2285	0	A_23_P48669	CDKN3	NM_005192	ref|Homo sapiens cyclin-dependent kinase inhibitor 3 (CDKN3), transcript variant 1, mRNA [NM_005192]	-1.28649	-1.37444	-1.33046	-2.92396	-2.94775	-2.93585
168	73	2060	CCCAGGCTTGAAGGCACATGGCTTTCTCATGTAGGGCTCTCTGTGGTATTTGTTATTATT	13050	0	A_23_P375	CDCA8	NM_018101	ref|Homo sapiens cell division cycle associated 8 (CDCA8), mRNA [NM_018101]	-0.921865	-0.943041	-0.932453	-2.8744	-3.00844	-2.94142
84	19	2654	ATCCATTTACTCAGCTGGAGAGGAGACATCAAGAACATGCCAGACACATTTCTTTTGGTG	6395	0	A_23_P88331	DLGAP5	NM_014750	ref|Homo sapiens discs, large (Drosophila) homolog-associated protein 5 (DLGAP5), transcript variant 1, mRNA [NM_014750]	-0.913413	-1.32542	-1.11942	-2.98634	-3.14423	-3.06529
267	21	1077	TGGTTGGTCTGAAAATAGAGTTGGGCTTAATGTTGACTTCTATTACTCCTGCATGGAGCA	20716	0	A_23_P379614	OIP5	NM_007280	ref|Homo sapiens Opa interacting protein 5 (OIP5), mRNA [NM_007280]	-0.952092	-0.715306	-0.833699	-3.39066	-2.76484	-3.07775
224	47	2565	ATTATTGAGACGTCAATGGGACGCATTTTTCTGTTGAGCTATGCAGTCGTCAAAACAGCG	17347	0	A_32_P96719	SHCBP1	NM_024745	ref|Homo sapiens SHC SH2-domain binding protein 1 (SHCBP1), mRNA [NM_024745]	-0.478198	-0.851545	-0.664871	-3.07263	-3.10208	-3.08736
408	9	2899	TCTCCTCAGATGAAACACAATCCTGAATTGGCATGGTCGTCTAGCTTTTATATTCAAACC	31596	0	A_23_P388812	CKAP2L	NM_152515	ref|Homo sapiens cytoskeleton associated protein 2-like (CKAP2L), mRNA [NM_152515]	-0.961921	-1.18438	-1.07315	-3.09145	-3.19457	-3.14301
128	18	5301	CGGTCTCTAGCAAAGATTCAGGCATTGGATCTGTTGCAGGTAAACTGAACCTAAGTCCTT	9830	0	A_23_P100127	CASC5	NM_170589	ref|Homo sapiens cancer susceptibility candidate 5 (CASC5), transcript variant 1, mRNA [NM_170589]	-1.0121	-1.20948	-1.11079	-3.27567	-3.07354	-3.17461
478	50	2655	AATATTAACCTAATCACCATGTAAGCACTCTGGATGATGGATTCCACAAAACTTGGTTTT	37105	0	A_23_P258493	LMNB1	NM_005573	ref|Homo sapiens lamin B1 (LMNB1), mRNA [NM_005573]	-0.926086	-1.00243	-0.964259	-3.35723	-3.11643	-3.23683
55	82	1340	AGGAGGGGTAGCCCTGTTCAAGAGCAATTTCTGCCCTTTGTAAATTATTTAAGAAACCTG	4281	0	A_23_P49878	FAM64A	NM_019013	ref|Homo sapiens family with sequence similarity 64, member A (FAM64A), mRNA [NM_019013]	-0.942007	-0.860061	-0.901034	-3.32151	-3.21663	-3.26907
27	3	885	CCCATGTCAAAAACTTGGATGAAAATGGCTTGGATTTGCTCTCGAAAATGTTAATCTATG	1885	0	A_23_P138507	CDC2	NM_001786	ref|Homo sapiens cell division cycle 2, G1 to S and G2 to M (CDC2), transcript variant 1, mRNA [NM_001786]	-0.876063	-0.96399	-0.920026	-3.54852	-3.00688	-3.2777
66	41	8483	AGGAAGAGAACACAAGGAATGATTCAAGATCCACCTTGAGAGGAATGAACTTTGTTGTTG	5008	0	A_23_P420551	CIT	NM_007174	ref|Homo sapiens citron (rho-interacting, serine/threonine kinase 21) (CIT), mRNA [NM_007174]	-0.947204	-0.898798	-0.923001	-3.45559	-3.11099	-3.28329
198	10	887	TAGTTTGTGAGTTACTCATGTGACTATTTGAGGATTTTGAAAACATCAGATTTGCTGTGG	15248	0	A_24_P413884	CENPA	NM_001809	ref|Homo sapiens centromere protein A (CENPA), transcript variant 1, mRNA [NM_001809]	-1.1788	-1.43453	-1.30666	-3.352	-3.24258	-3.29729
240	75	2507	AGAGGAAGGAGCTCTTAGTTACCCTTTTGTGTTGCCCTTCTTTCCATCAAGGGGAATGTT	18629	0	A_23_P34788	KIF2C	NM_006845	ref|Homo sapiens kinesin family member 2C (KIF2C), mRNA [NM_006845]	-0.910735	-1.12101	-1.01587	-3.30726	-3.30421	-3.30574
7	56	1321	AAGTTTGATAGATGCTGACCCATACCTCAAGTATTTGCCATCAGTTATTGCTGGAGCTGC	490	0	A_23_P58321	CCNA2	NM_001237	ref|Homo sapiens cyclin A2 (CCNA2), mRNA [NM_001237]	-1.02512	-1.18204	-1.10358	-3.43908	-3.17707	-3.30807
248	80	4724	TGTGAGGCGATTATTTTAAGTAATTATCTTACCAAGCCCAAGACTGGTTTTAAAGTTACC	19255	0	A_23_P118834	TOP2A	NM_001067	ref|Homo sapiens topoisomerase (DNA) II alpha 170kDa (TOP2A), mRNA [NM_001067]	-0.919188	-1.14285	-1.03102	-3.24657	-3.41553	-3.33105
223	31	2051	TGTTTTGTCATGTATATACCAGGTATTGGTTTTATGGTTTAAACACTATGGATACAGGGG	17319	0	A_23_P323751	FAM83D	NM_030919	ref|Homo sapiens family with sequence similarity 83, member D (FAM83D), mRNA [NM_030919]	-0.876021	-1.13659	-1.00631	-3.33134	-3.39639	-3.36387
276	53	2734	AACTCTATTGTACATAGGATACACGTTCAGTGTAAAATAAAGTGTAAAGGGGAATTCAGG	21410	0	A_24_P680947	KIF18B	BC044933	gb|Homo sapiens kinesin family member 18B, mRNA (cDNA clone IMAGE:4540326), partial cds [BC044933]	-1.21527	-1.25278	-1.23402	-3.39677	-3.43572	-3.41625
364	28	981	TAAAAAATGCAGGTTGTAGCTTTTTGATGGGCTACTCATACAGTTAGATTTTACAGCTTC	28211	0	A_23_P155765	HMGB2	NM_002129	ref|Homo sapiens high-mobility group box 2 (HMGB2), transcript variant 1, mRNA [NM_002129]	-1.26426	-1.23473	-1.2495	-3.86541	-3.12413	-3.49477
150	82	2346	GGGACCTGTCCATTGTGCTCTATTAATCTTGTCAGAAAACTGTCACCAAAACAAAATTTG	11650	0	A_23_P340909	SKA3	BC013418	gb|Homo sapiens chromosome 13 open reading frame 3, mRNA (cDNA clone MGC:4832 IMAGE:3604003), complete cds. [BC013418]	-0.905332	-0.698946	-0.802139	-3.56008	-3.44937	-3.50473
59	41	1644	TGAATAAAGGCCTAGTACCCACGCATATTTCAACCATGCATATATCAAGTTCAACCGAGT	4528	0	A_32_P151800	FAM72D	NM_207418	ref|Homo sapiens family with sequence similarity 72, member D (FAM72D), mRNA [NM_207418]	-1.2707	-1.62411	-1.44741	-3.69273	-3.33404	-3.51338
412	15	3377	TTATTGTGACTTCTCCAGCCCTGGTCTGAATTTCTTAAGGTTTTATAAACAAATGCTGCT	31921	0	A_23_P48835	KIF23	NM_138555	ref|Homo sapiens kinesin family member 23 (KIF23), transcript variant 1, mRNA [NM_138555]	-1.5023	-1.2493	-1.3758	-3.78924	-3.24359	-3.51642
409	2	3232	CACAGTGTCTGTTCTTGGGGAGCTTGCAGCAGAAATGAATGGGGTTTTTGACACTACATT	31742	0	A_23_P163481	BUB1B	NM_001211	ref|Homo sapiens budding uninhibited by benzimidazoles 1 homolog beta (yeast) (BUB1B), mRNA [NM_001211]	-1.23305	-1.4398	-1.33643	-3.67755	-3.43117	-3.55436
323	27	1579	AAACTGCTTTGGAGAAATACCACGACGGTATTGAAAAGGCAGCAGAGGACTCCTATGCTA	25092	0	A_23_P74349	NUF2	NM_145697	ref|Homo sapiens NUF2, NDC80 kinetochore complex component, homolog (S. cerevisiae) (NUF2), transcript variant 1, mRNA [NM_145697]	-1.2301	-1.31131	-1.27071	-4.04331	-3.12274	-3.58302
118	14	682	AGAAGACTTTGACTACATAGACTAAAATATTCCATGGTGGTGAAGGATGTACAAGCTTGT	9048	0	A_23_P133123	MND1	NM_032117	ref|Homo sapiens meiotic nuclear divisions 1 homolog (S. cerevisiae) (MND1), mRNA [NM_032117]	-0.763506	-0.81841	-0.790958	-3.86128	-3.42458	-3.64293
327	44	2258	TGTTTGGTCCTTAGGATGTATTTTGTACTATATGACTTACGGGAAAACACCATTTCAGCA	25443	0	A_23_P259586	TTK	NM_003318	ref|Homo sapiens TTK protein kinase (TTK), transcript variant 1, mRNA [NM_003318]	-0.917597	-1.21445	-1.06602	-3.79513	-3.50923	-3.65218
409	6	1860	CTGCGGGCGGTGGGCCCCTTCATGGGGCTCACCTGGTGGATTCACATTAAACCGGTTTCT	31750	0	A_23_P37704	CDT1	NM_030928	ref|Homo sapiens chromatin licensing and DNA replication factor 1 (CDT1), mRNA [NM_030928]	-0.445091	-1.00772	-0.726405	-3.62102	-3.70067	-3.66085
343	1	2447	TCACCAGATGATGCAGAGTTGAGATCATCATTGCAAAGTTCTCTGTTCCTGAGGAACTAA	26610	0	A_23_P104651	CDCA5	NM_080668	ref|Homo sapiens cell division cycle associated 5 (CDCA5), mRNA [NM_080668]	-0.896296	-0.865637	-0.880966	-3.82442	-3.51104	-3.66773
358	81	3532	AGAGGAGAACCTTCGGCGCTCTGACAAGGAGTTAGAAAAACTAGATGACATTGTTCAGCA	27833	0	A_23_P89509	SPAG5	NM_006461	ref|Homo sapiens sperm associated antigen 5 (SPAG5), mRNA [NM_006461]	-1.07653	-1.45719	-1.26686	-3.526	-3.81105	-3.66853
392	33	3217	AAGTTAGGAAAGACGATGGAGGTGGAATCCTTTAAGATTATGTCCAGTTATTTGCTTTAA	30402	0	A_23_P155815	NCAPG	NM_022346	ref|Homo sapiens non-SMC condensin I complex, subunit G (NCAPG), mRNA [NM_022346]	-0.820575	-0.781139	-0.800857	-3.76911	-3.6968	-3.73295
290	59	3152	AGCCTGAAGGTCTTTTTAGAAGGCTTCCTCATTTGGATATGTGGAATGAATTTTTTCATG	22504	0	A_23_P124417	BUB1	NM_004336	ref|Homo sapiens budding uninhibited by benzimidazoles 1 homolog (yeast) (BUB1), mRNA [NM_004336]	-0.868614	-0.884357	-0.876486	-3.84744	-3.63206	-3.73975
253	47	1148	AGCTCTGGAAACAGATGTCTAGTGATCATCTCAGCTGAAGTGTGGCTTGCGTAAATAACT	19670	0	A_32_P62997	PBK	NM_018492	ref|Homo sapiens PDZ binding kinase (PBK), mRNA [NM_018492]	-0.908556	-0.968671	-0.938613	-3.79993	-3.74011	-3.77002
196	50	1910	AAAGTGGGAAATAACTTGCAACGTCTGTTAGAGATGGTTGCTACACATGTTGGGTCTGTA	15165	0	A_23_P50108	NDC80	NM_006101	ref|Homo sapiens NDC80 homolog, kinetochore complex component (S. cerevisiae) (NDC80), mRNA [NM_006101]	-0.89886	-0.97561	-0.937235	-3.92978	-3.62522	-3.7775
123	78	1391	AGATGGACTATTTGCTCCTTTGCCTAACTTACTCATACTGTAAGCAGATTAGTGCTCAGG	9627	0	A_23_P200310	DEPDC1	NM_017779	ref|Homo sapiens DEP domain containing 1 (DEPDC1), transcript variant 2, mRNA [NM_017779]	-1.43797	-1.3693	-1.40363	-3.98443	-3.77655	-3.88049
46	21	10631	ATCACAAATCCCCTGCAAGCTATTCAAATGGTGATGGATACGCTTGGCATTCCTTATTAG	3367	0	A_23_P52017	ASPM	NM_018136	ref|Homo sapiens asp (abnormal spindle) homolog, microcephaly associated (Drosophila) (ASPM), mRNA [NM_018136]	-1.43759	-1.34026	-1.38892	-4.08745	-3.781	-3.93422
101	45	2542	GTAAACCAAAAACTTTTAAATTTCTTCAGGTTTTCTAACATGCTTACCACTGGGCTACTG	7847	0	A_23_P115872	CEP55	NM_018131	ref|Homo sapiens centrosomal protein 55kDa (CEP55), transcript variant 1, mRNA [NM_018131]	-1.05407	-0.950524	-1.00229	-4.09907	-3.81026	-3.95467
123	19	1703	CTGGAAACCTCTGGAGGTCATCTCGGCTGTTCCTGAGAAATAAAAAGCCTGTCATTTCAA	9519	0	A_23_P118815	BIRC5	NM_001012271	ref|Homo sapiens baculoviral IAP repeat-containing 5 (BIRC5), transcript variant 3, mRNA [NM_001012271]	-1.16041	-1.25168	-1.20605	-4.05152	-4.07324	-4.06238
266	14	446	TTGTCTTTTAAATTAAGCCTCGGTTGAGCCCTTGTATATTAAATAAATGCATTTTTGTCC	20548	0	A_24_P297539	UBE2C	NM_181803	ref|Homo sapiens ubiquitin-conjugating enzyme E2C (UBE2C), transcript variant 6, mRNA [NM_181803]	-1.51298	-1.22869	-1.37083	-4.55386	-3.76527	-4.15957
